# Supplementary material for: Genes with human-specific features are primarily involved with brain, immune and metabolic evolution
Source: BMC Bioinformatics. 2019 Nov 22;20(Suppl 9):406. doi: 10.1186/s12859-019-2886-2 (PMC6873653; doi:10.1186/s12859-019-2886-2)
Supplement: Supplementary file 2 — Additional file 2 (XLSX 140 KB) [file 12859_2019_2886_MOESM2_ESM.xlsx]

## Sheet: HumanSpecific Genes
Gene Name	Ensembl ID	Chromosome	Gene Type	General Gene Type	Mechanism of Origin	General Mechanism of Origin	Reference(s)
39326	ENSG00000122545	7	protein_coding	protein-coding	human-specific gene duplication	gene amplification	9
AATBC	ENSG00000215458	21	antisense	long non-coding	hominoid-specific de novo originated protein-coding gene	de novo origin	1
ABCB10	ENSG00000135776	1	protein_coding	protein-coding	human-specific gene amplification	gene amplification	2,3
ABCC12	ENSG00000140798	16	protein_coding	protein-coding	modern human-specific coding change	gene sequence alteration	4
ABCC6	ENSG00000091262	16	protein_coding	protein-coding	human-specific gene duplication or expansion	gene amplification	5
ABCD1P2	ENSG00000215151	10	unprocessed_pseudogene	pseudogene	human-specific gene	human-specific gene (undefined feature)	6
ABCD1P5	ENSG00000214330	2	unprocessed_pseudogene	pseudogene	human-specific gene	human-specific gene (undefined feature)	6
ABCD4	ENSG00000119688	14	protein_coding	protein-coding	modern human-specific stop loss generating NMD transcript	gene structure alteration	4
ABHD17A	ENSG00000129968	19	protein_coding	protein-coding	human-specific gene duplication	gene amplification	7
ABHD17AP1	ENSG00000198658	1	unprocessed_pseudogene	pseudogene	human-specific gene	human-specific gene (undefined feature)	6
AC005042.4	ENSG00000204380	2	antisense	long non-coding	human-specific de novo originated protein-coding gene	de novo origin	8
AC005488.11	ENSG00000205584	7	unprocessed_pseudogene	pseudogene	human-specific gene	human-specific gene (undefined feature)	6
AC008132.13	ENSG00000161103	22	transcribed_unprocessed_pseudogene	pseudogene	human-specific gene	human-specific gene (undefined feature)	6
AC008132.15	ENSG00000182824	22	lincRNA	long non-coding	human-specific gene	human-specific gene (undefined feature)	6
AC026271.5	ENSG00000174977	17	processed_pseudogene	pseudogene	human-specific gene	human-specific gene (undefined feature)	6
AC027612.6	ENSG00000143429	2	transcribed_unprocessed_pseudogene	pseudogene	human-specific gene	human-specific gene (undefined feature)	6
AC062028.1	ENSG00000145063	2	lincRNA	long non-coding	hominoid-specific de novo originated protein-coding gene	de novo origin	1
AC083899.3	ENSG00000204745	2	unprocessed_pseudogene	pseudogene	human-specific gene	human-specific gene (undefined feature)	6
AC096670.3	ENSG00000204581	2	antisense	long non-coding	human-specific de novo originated protein-coding gene	de novo origin	8
AC111200.7	ENSG00000231351	2	processed_pseudogene	pseudogene	human-specific gene duplication	gene amplification	7
AC129778.2	ENSG00000184906	9	lincRNA	long non-coding	human-specific gene	human-specific gene (undefined feature)	6
AC138969.4	ENSG00000183889	16	protein_coding	protein-coding	human-specific gene	human-specific gene (undefined feature)	6
ACTR3B	ENSG00000133627	7	protein_coding	protein-coding	human-specific gene duplication	gene amplification	9
ACVR1C	ENSG00000123612	2	protein_coding	protein-coding	human-specific inactivation by retrotransposon insertion	gene loss	10
ADARB1	ENSG00000197381	21	protein_coding	protein-coding	human-specific exon gain	gene structure alteration	11,12
ADORA2A-AS1	ENSG00000178803	22	antisense	long non-coding	hominoid-specific de novo originated protein-coding gene	de novo origin	13,1
AFF3	ENSG00000144218	2	protein_coding	protein-coding	human-specific gene duplication	gene amplification	9
AGAP1	ENSG00000157985	2	protein_coding	protein-coding	flanking human accelerated region	regulatory region alteration	14
AGR3	ENSG00000173467	7	protein_coding	protein-coding	human-specific gene amplification	gene amplification	47
AGT	ENSG00000135744	1	protein_coding	protein-coding	human-specific derived allele	human-specific gene (undefined feature)	15
AH9	ENSG00000135541	6	protein_coding	protein-coding	human-specific accelerated evolution	gene sequence alteration	16,17
AHRR	ENSG00000063438	5	protein_coding	protein-coding	human-specific gene duplication	gene amplification	9
AL592528.1	ENSG00000205424	21	antisense	long non-coding	human-specific de novo originated protein-coding gene	de novo origin	8
AL772307.1	ENSG00000184961	9	processed_pseudogene	pseudogene	human-specific gene	human-specific gene (undefined feature)	6
ALOX5	ENSG00000012779	10	protein_coding	protein-coding	human-specific isoform	gene structure alteration	18
AMY1A	ENSG00000237763	1	protein_coding	protein-coding	lineage-specific segmental duplication with very high copy number variation among individuals	gene amplification	9,19,4,5,20,21,22,23
AMY1B	ENSG00000174876	1	protein_coding	protein-coding	lineage-specific segmental duplication with very high copy number variation among individuals	gene amplification	19,4,6,20,21,22
AMY2A	ENSG00000243480	1	protein_coding	protein-coding	lineage-specific segmental duplication	gene amplification	4,22
AMY2B	ENSG00000240038	1	protein_coding	protein-coding	lineage-specific segmental duplication	gene amplification	4,3,22
ANAPC1	ENSG00000153107	2	protein_coding	protein-coding	human-specific gene expansion	gene amplification	9,3,5,24
ANGPTL5	ENSG00000187151	11	protein_coding	protein-coding	human-specific gene	human-specific gene (undefined feature)	25
ANKRD20A2	ENSG00000183148	9	protein_coding	protein-coding	human-specific gene or paralog	gene amplification	54
ANKRD20A4	ENSG00000172014	9	protein_coding	protein-coding	human-specific gene or paralog	gene amplification	54
ANKRD30A	ENSG00000148513	10	protein_coding	protein-coding	human-specific gene duplication	gene amplification	9
ANKRD30BL	ENSG00000163046	2	protein_coding	protein-coding	flanking human accelerated region	regulatory region alteration	14
ANKRD30BP1	ENSG00000175302	21	unprocessed_pseudogene	pseudogene	human-specific gene	human-specific gene (undefined feature)	6
ANKRD62P1-PARP4P3	ENSG00000189295	22	processed_transcript	long non-coding	human-specific gene	human-specific gene (undefined feature)	6
ANXA8L1	ENSG00000264230	10	protein_coding	protein-coding	human-specific gene duplication	gene amplification	7
APEH	ENSG00000164062	3	protein_coding	protein-coding	human-specific gene duplication	gene amplification	9
APOE	ENSG00000130203	19	protein_coding	protein-coding	human-specific derived allele	human-specific gene (undefined feature)	15
APOL1	ENSG00000100342	22	protein_coding	protein-coding	lost in chimpanzee	lost in chimpanzee	26
APPBP2	ENSG00000062725	17	protein_coding	protein-coding	human-specific gene duplication	gene amplification	9
AQP12B	ENSG00000185176	2	protein_coding	protein-coding	human-specific gene	human-specific gene (undefined feature)	6
AQP7	ENSG00000165269	9	protein_coding	protein-coding	human-specific gene expansion	gene amplification	9,2,26,3,5,24,23
AQP7P1	ENSG00000186466	9	unprocessed_pseudogene	pseudogene	human-specific gene	human-specific gene (undefined feature)	6
AQP7P2	ENSG00000181997	9	unprocessed_pseudogene	pseudogene	human-specific gene	human-specific gene (undefined feature)	6
AQP7P4	ENSG00000176115	9	unprocessed_pseudogene	pseudogene	human-specific gene	human-specific gene (undefined feature)	6
AR	ENSG00000169083	X	protein_coding	protein-coding	human-specific deletion in enhancer	regulatory region alteration	19,27
AREG	ENSG00000109321	4	protein_coding	protein-coding	human-specific gene duplication	gene amplification	7
ARHGAP11A	ENSG00000198826	15	protein_coding	protein-coding	human-specific gene duplication or copy number variation	gene amplification	9,19,5,23
ARHGAP11B	ENSG00000187951	15	protein_coding	protein-coding	human-specific gene duplication	gene amplification	19,25,28,22
ARHGAP15	ENSG00000075884	2	protein_coding	protein-coding	human-specific gene duplication or expansion	gene amplification	5
ARHGAP42	ENSG00000165895	11	protein_coding	protein-coding	human-specific gene duplication or expansion	gene amplification	5
ARHGEF34P	ENSG00000204959	7	unprocessed_pseudogene	pseudogene	human-specific gene	human-specific gene (undefined feature)	6
ARHGEF35	ENSG00000213214	7	protein_coding	protein-coding	human-specific gene	human-specific gene (undefined feature)	6
ARHGEF5	ENSG00000050327	7	protein_coding	protein-coding	human-specific gene duplication or copy number variation	gene amplification	9,3,5,23
ARL17A	ENSG00000185829	17	protein_coding	protein-coding	human-specific gene	human-specific gene (undefined feature)	6,29
ARMC10P1	ENSG00000178660	3	processed_pseudogene	pseudogene	human-specific gene	human-specific gene (undefined feature)	6
ASPM	ENSG00000066279	1	protein_coding	protein-coding	human-specific accelerated evolution	gene sequence alteration	30,31,16,29,34,17
ATP9B	ENSG00000166377	18	protein_coding	protein-coding	human-specific isoform	gene structure alteration	18
BAGE2	ENSG00000187172	21	transcribed_unprocessed_pseudogene	pseudogene	human-specific gene	human-specific gene (undefined feature)	6
BAZ2A	ENSG00000076108	12	protein_coding	protein-coding	modern human-specific stop loss	gene structure alteration	4
BCRP7	ENSG00000215544	22	unprocessed_pseudogene	pseudogene	human-specific gene	human-specific gene (undefined feature)	6
BMPR1A	ENSG00000107779	10	protein_coding	protein-coding	human-specific gene duplication or loss	gene amplification	3
BOLA2	ENSG00000183336	16	protein_coding	protein-coding	lineage-specific segmental duplication	gene amplification	4,6
BOLL	ENSG00000152430	2	protein_coding	protein-coding	modern human-specific stop loss	gene structure alteration	4
BPIFA4P	ENSG00000183566	20	unitary_pseudogene	pseudogene	human-specific loss os function for gene from frameshift	gene loss	18
BTNL10	ENSG00000215811	1	unprocessed_pseudogene	pseudogene	modern human-specific coding change	gene sequence alteration	4
BTNL2	ENSG00000204290	6	protein_coding	protein-coding	lost in chimpanzee	lost in chimpanzee	26
BX255923.2	ENSG00000204790	9	unprocessed_pseudogene	pseudogene	human-specific gene	human-specific gene (undefined feature)	6
BZW1P2	ENSG00000198406	3	processed_pseudogene	pseudogene	human-specific gene	human-specific gene (undefined feature)	6
C11orf80	ENSG00000173715	11	protein_coding	protein-coding	missense mutation fixed in modern humans	gene sequence alteration	4
C1orf229	ENSG00000221953	1	lincRNA	long non-coding	hominoid-specific de novo originated protein-coding gene	de novo origin	1
C1orf61	ENSG00000125462	1	protein_coding	protein-coding	hominoid-specific de novo originated protein-coding gene	de novo origin	1
C20orf203	ENSG00000198547	20	lincRNA	long non-coding	human-specific de novo originated protein-coding gene	de novo origin	33,25
C21orf62-AS1	ENSG00000205930	21	lincRNA	long non-coding	modern human-specific frameshift	gene structure alteration	4
C2orf27A	ENSG00000197927	2	transcribed_unprocessed_pseudogene	pseudogene	human-specific gene duplication	gene amplification	9
C2orf27AP1	ENSG00000273693	Y	processed_pseudogene	pseudogene	human-specific gene duplication	gene amplification	9
C2orf27AP2	ENSG00000239792	9	unprocessed_pseudogene	pseudogene	human-specific gene duplication	gene amplification	9
C2orf27AP3	ENSG00000230804	9	unprocessed_pseudogene	pseudogene	human-specific gene duplication	gene amplification	9
C2orf27B	ENSG00000186825	2	lincRNA	long non-coding	human-specific gene duplication	gene amplification	9
C2orf78	ENSG00000187833	2	protein_coding	protein-coding	human-specific gene duplication or expansion	gene amplification	5,23
C3orf36	ENSG00000221972	3	protein_coding	protein-coding	human-specific de novo originated protein-coding gene	de novo origin	8
CAPN1	ENSG00000014216	11	protein_coding	protein-coding	human-specific exaptation of transposable element	gene structure alteration	11
CAPN10	ENSG00000142330	2	protein_coding	protein-coding	human-specific derived allele	human-specific gene (undefined feature)	15
CASC5	ENSG00000137812	15	protein_coding	protein-coding	modern human-specific amino acid substitutions	gene sequence alteration	16
CASP12	ENSG00000204403	11	polymorphic_pseudogene	protein-coding	modern human-specific stop gain	gene structure alteration	4
CATSPER2	ENSG00000166762	15	protein_coding	protein-coding	human-specific gene duplication	gene amplification	9
CBWD1	ENSG00000172785	9	protein_coding	protein-coding	human-specific gene	human-specific gene (undefined feature)	6
CBWD2	ENSG00000136682	2	protein_coding	protein-coding	human-specific gene duplication	gene amplification	7
CBWD3	ENSG00000196873	9	protein_coding	protein-coding	human-specific gene duplication	gene amplification	7
CBWD5	ENSG00000147996	9	protein_coding	protein-coding	human-specific gene duplication	gene amplification	7
CBWD7	ENSG00000215126	9	protein_coding	protein-coding	human-specific gene duplication	gene amplification	7,6
CCDC101	ENSG00000176476	16	protein_coding	protein-coding	human-specific gene duplication	gene amplification	9
CCDC127	ENSG00000164366	5	protein_coding	protein-coding	human-specific gene duplication	gene amplification	9,22
CCDC74B	ENSG00000152076	2	protein_coding	protein-coding	human-specific gene duplication	gene amplification	7
CCKAR	ENSG00000163394	4	protein_coding	protein-coding	high human-specific amino acid substitutions in membrane protein	gene sequence alteration	34
CCL18	ENSG00000275385	17	protein_coding	protein-coding	human-specific gene	human-specific gene (undefined feature)	25
CCL23	ENSG00000274736	17	protein_coding	protein-coding	human-specific gene	human-specific gene (undefined feature)	25
CCL4L1	ENSG00000276070	17	protein_coding	protein-coding	human-specific gene duplication	gene amplification	9,26
CCT8L2	ENSG00000198445	22	protein_coding	protein-coding	human-specific gene duplication	gene amplification	9
CCZ1B	ENSG00000146574	7	protein_coding	protein-coding	human-specific gene duplication	gene amplification	7
CD24	ENSG00000272398	6	protein_coding	protein-coding	lost in chimpanzee	lost in chimpanzee	26
CD33	ENSG00000105383	19	protein_coding	protein-coding	human-specific derived allele	human-specific gene (undefined feature)	15
CD44	ENSG00000026508	11	protein_coding	protein-coding	high human-specific amino acid substitutions in membrane protein	gene sequence alteration	34
CD8B	ENSG00000172116	2	protein_coding	protein-coding	human-specific gene duplication	gene amplification	9
CD96	ENSG00000153283	3	protein_coding	protein-coding	human-specific inactivation by retrotransposon insertion	gene loss	18
CDH12	ENSG00000154162	5	protein_coding	protein-coding	human-specific gene amplification	gene amplification	2,26,5
CDK5RAP2	ENSG00000136861	9	protein_coding	protein-coding	increased positive selection	gene sequence alteration	16
CDRT15P1	ENSG00000141028	17	unprocessed_pseudogene	pseudogene	human-specific gene	human-specific gene (undefined feature)	6
CELSR2	ENSG00000143126	1	protein_coding	protein-coding	human-specific gene duplication or loss	gene amplification	3
CEP170	ENSG00000143702	1	protein_coding	protein-coding	human-specific gene duplication	gene amplification	9
CEP170P1	ENSG00000154608	4	transcribed_unprocessed_pseudogene	pseudogene	human-specific gene	human-specific gene (undefined feature)	6,29
CES5AP1	ENSG00000215478	22	transcribed_unprocessed_pseudogene	pseudogene	human-specific gene	human-specific gene (undefined feature)	6
CFAP99	ENSG00000249428	4	protein_coding	protein-coding	human-specific de novo originated protein-coding gene	de novo origin	8
CFC1	ENSG00000136698	2	protein_coding	protein-coding	human-specific gene duplication	gene amplification	3,6
CFC1B	ENSG00000152093	2	protein_coding	protein-coding	human-specific gene duplication	gene amplification	7
CHRFAM7A	ENSG00000166664	15	protein_coding	protein-coding	human-specific gene expansion	gene amplification	9,26,25,3,5,6,23
CHRM3	ENSG00000133019	1	protein_coding	protein-coding	human-specific promoter	regulatory region alteration	18,10
CHRM3	ENSG00000133019	1	protein_coding	protein-coding	human-specific loss os function for gene from retrotransposon insertion	gene loss	18,10
CHRNA7	ENSG00000175344	15	protein_coding	protein-coding	human-specific gene duplication	gene amplification	9
CLEC10A	ENSG00000132514	17	protein_coding	protein-coding	member of the human endogenous retroviruse family HML2	gene amplification	35
CLLU1	ENSG00000257127	12	protein_coding	protein-coding	human-specific de novo originated protein-coding gene	de novo origin	13
CLTCL1	ENSG00000070371	22	protein_coding	protein-coding	modern human-specific frameshift	gene structure alteration	4
CMAHP	ENSG00000168405	6	unitary_pseudogene	pseudogene	human-specific loss os function for gene	gene loss	19,31,27,36,37,38,12,18
CNTNAP2	ENSG00000174469	7	protein_coding	protein-coding	modern human-specific coding change	gene sequence alteration	4
COMMD4	ENSG00000140365	15	protein_coding	protein-coding	human-specific gene duplication	gene amplification	9
COPS7B	ENSG00000144524	2	protein_coding	protein-coding	human-specific exon gain	gene structure alteration	18
CORO1A	ENSG00000102879	16	protein_coding	protein-coding	lineage-specific segmental duplication	gene amplification	9,4
CRHR1	ENSG00000120088	17	protein_coding	protein-coding	human-specific gene duplication	gene amplification	22
CROCC	ENSG00000058453	1	protein_coding	protein-coding	human-specific gene duplication	gene amplification	9
CROCCP2	ENSG00000215908	1	lincRNA	long non-coding	human-specific gene duplication or expansion	gene amplification	5,23
CSA7	ENSG00000268902	X	transcribed_unprocessed_pseudogene	pseudogene	human-specific gene	human-specific gene (undefined feature)	25
CSAG1	ENSG00000198930	X	protein_coding	protein-coding	human-specific gene	human-specific gene (undefined feature)	25
CSH2	ENSG00000213218	17	protein_coding	protein-coding	human-specific gene duplication	gene amplification	9
CSPG4	ENSG00000173546	15	protein_coding	protein-coding	human-specific gene expansion	gene amplification	39
CT45A1	ENSG00000268940	X	protein_coding	protein-coding	human-specific gene duplication	gene amplification	25,40
CT45A2	ENSG00000271449	X	protein_coding	protein-coding	human-specific gene	human-specific gene (undefined feature)	25
CT45A3	ENSG00000269096	X	protein_coding	protein-coding	human-specific gene	human-specific gene (undefined feature)	25
CTA-313A17.2	ENSG00000170409	7	unprocessed_pseudogene	pseudogene	human-specific gene	human-specific gene (undefined feature)	6
CTA-373H7.7	ENSG00000206028	22	lincRNA	long non-coding	human-specific de novo originated protein-coding gene	de novo origin	8
CTAGE15	ENSG00000271079	7	protein_coding	protein-coding	human-specific gene duplication	gene amplification	9
CTAGE16P	ENSG00000214335	13	processed_pseudogene	pseudogene	human-specific gene	human-specific gene (undefined feature)	6
CTD-2514C3.1	ENSG00000204556	20	unprocessed_pseudogene	pseudogene	human-specific gene	human-specific gene (undefined feature)	6
CTD-2561J22.2	ENSG00000213976	19	unprocessed_pseudogene	pseudogene	human-specific gene	human-specific gene (undefined feature)	6
CXorf40A	ENSG00000197620	X	protein_coding	protein-coding	human-specific gene duplication	gene amplification	7
CXorf40B	ENSG00000197021	X	protein_coding	protein-coding	human-specific gene	human-specific gene (undefined feature)	6
CXorf49B	ENSG00000215113	X	protein_coding	protein-coding	human-specific gene	human-specific gene (undefined feature)	6
CYP3A5	ENSG00000106258	7	protein_coding	protein-coding	human-specific derived allele	human-specific gene (undefined feature)	15
DDR2	ENSG00000162733	1	protein_coding	protein-coding	human-specific gene duplication	gene amplification	9
DDX11	ENSG00000013573	12	protein_coding	protein-coding	human-specific gene duplication	gene amplification	9,26,3,5
DDX11L1	ENSG00000223972	1	transcribed_unprocessed_pseudogene	pseudogene	human-specific gene expansion	gene amplification	41
DDX11L10	ENSG00000233614	16	transcribed_unprocessed_pseudogene	pseudogene	human-specific gene expansion	gene amplification	41
DDX11L16	ENSG00000227159	X	unprocessed_pseudogene	pseudogene	human-specific gene expansion	gene amplification	41
DDX11L2	ENSG00000236397	2	unprocessed_pseudogene	pseudogene	human-specific gene expansion with copy number variation	gene amplification	41,23
DDX11L5	ENSG00000236875	9	unprocessed_pseudogene	pseudogene	human-specific gene expansion	gene amplification	41
DDX11L8	ENSG00000256263	12	unprocessed_pseudogene	pseudogene	human-specific gene expansion	gene amplification	41
DDX11L9	ENSG00000248472	15	transcribed_unprocessed_pseudogene	pseudogene	human-specific gene expansion	gene amplification	41
DDX12P	ENSG00000214826	12	unprocessed_pseudogene	pseudogene	human-specific gene amplification from similar ncRNA	gene amplification	2
DDX54	ENSG00000123064	12	protein_coding	protein-coding	human-specific gene duplication or loss	gene amplification	3
DEFA1B	ENSG00000240247	8	protein_coding	protein-coding	human-specific gene	human-specific gene (undefined feature)	25
DEFA3	ENSG00000239839	8	protein_coding	protein-coding	human-specific gene	human-specific gene (undefined feature)	25
DEFA4	ENSG00000164821	8	protein_coding	protein-coding	human-specific gene	human-specific gene (undefined feature)	25
DEFA5	ENSG00000164816	8	protein_coding	protein-coding	human-specific gene	human-specific gene (undefined feature)	25
DEFA6	ENSG00000164822	8	protein_coding	protein-coding	human-specific gene	human-specific gene (undefined feature)	25
DEFB103B	ENSG00000177243	8	protein_coding	protein-coding	human-specific gene duplication	gene amplification	7
DEFB104A	ENSG00000176782	8	protein_coding	protein-coding	human-specific gene	human-specific gene (undefined feature)	25
DEFB104B	ENSG00000177023	8	protein_coding	protein-coding	human-specific gene	human-specific gene (undefined feature)	25
DEFB105A	ENSG00000186562	8	protein_coding	protein-coding	human-specific gene duplication	gene amplification	9,7
DEFB106A	ENSG00000186579	8	protein_coding	protein-coding	human-specific gene duplication	gene amplification	7
DEFB109P1B	ENSG00000205989	8	unprocessed_pseudogene	pseudogene	human-specific gene	human-specific gene (undefined feature)	6
DEFB109P1B	ENSG00000206034	8	unprocessed_pseudogene	pseudogene	human-specific gene	human-specific gene (undefined feature)	6
DEFB114	ENSG00000177684	6	protein_coding	protein-coding	human-specific gene	human-specific gene (undefined feature)	25
DEFB130	ENSG00000232948	8	protein_coding	protein-coding	human-specific gene duplication	gene amplification	7
DEFB130	ENSG00000233050	8	protein_coding	protein-coding	human-specific gene duplication	gene amplification	7
DEFB132	ENSG00000186458	20	protein_coding	protein-coding	human-specific gene	human-specific gene (undefined feature)	25
DEFB4B	ENSG00000177257	8	protein_coding	protein-coding	human-specific gene	human-specific gene (undefined feature)	25
DGCR6L	ENSG00000128185	22	protein_coding	protein-coding	human-specific gene duplication	gene amplification	9
DHFRP1	ENSG00000188985	18	processed_pseudogene	pseudogene	human-specific gene	human-specific gene (undefined feature)	6
DHRS4L2	ENSG00000187630	14	protein_coding	protein-coding	human-specific gene or paralog	gene amplification	54
DIXDC1	ENSG00000150764	11	protein_coding	protein-coding	modern human-specific nucleotide substitution	gene sequence alteration	4
DMRTC1B	ENSG00000184911	X	protein_coding	protein-coding	human-specific gene duplication	gene amplification	7
DNAH10OS	ENSG00000250091	12	protein_coding	protein-coding	human-specific de novo originated protein-coding gene	de novo origin	13
DNM1P46	ENSG00000182397	15	transcribed_unprocessed_pseudogene	pseudogene	human-specific gene duplication	gene amplification	9
DOC2GP	ENSG00000231793	11	unitary_pseudogene	pseudogene	human-specific pseudogene	new non-coding gene	37
DPY19L2	ENSG00000177990	12	protein_coding	protein-coding	human-specific gene duplication	gene amplification	22
DRD5	ENSG00000169676	4	protein_coding	protein-coding	(similar ncRNA) human-specific gene amplification from similar ncRNA	gene amplification	2
DRD5	ENSG00000169676	4	protein_coding	protein-coding	human-specific gene duplication with high amino acid substitutions in membrane protein	gene amplification	9,26,5,34,20
DRD5P2	ENSG00000175658	1	processed_pseudogene	pseudogene	human-specific gene	human-specific gene (undefined feature)	6
DSG3	ENSG00000134757	18	protein_coding	protein-coding	human-specific retrotransposon insertion	gene structure alteration	18
DUSP22	ENSG00000112679	6	protein_coding	protein-coding	human-specific gene duplication or copy number variation	gene amplification	9,3,5,23
DUSP7	ENSG00000164086	3	protein_coding	protein-coding	human-specific gene duplication or loss	gene amplification	3
DYNC1I2	ENSG00000077380	2	protein_coding	protein-coding	human-specific gene duplication or loss	gene amplification	3
E2F6	ENSG00000169016	2	protein_coding	protein-coding	human-specific gene amplification	gene amplification	2,3,5
EBF1	ENSG00000164330	5	protein_coding	protein-coding	human-specific derived allele	human-specific gene (undefined feature)	15
ECHDC3	ENSG00000134463	10	protein_coding	protein-coding	modern human-specific coding change	gene sequence alteration	4
EIF1AY	ENSG00000198692	Y	protein_coding	protein-coding	human-specific gene duplication or loss	gene amplification	3
EIF2S2P4	ENSG00000128692	2	processed_pseudogene	pseudogene	human-specific gene	human-specific gene (undefined feature)	6
EIF3A	ENSG00000107581	10	protein_coding	protein-coding	human-specific gene duplication	gene amplification	3,5
EIF3CL	ENSG00000205609	16	protein_coding	protein-coding	human-specific gene duplication	gene amplification	7
ELN	ENSG00000049540	7	protein_coding	protein-coding	human-specific exon loss	gene structure alteration	31
EMR4P	ENSG00000268758	19	transcribed_unprocessed_pseudogene	pseudogene	human-specific frameshift	gene structure alteration	31
ER9	ENSG00000104626	8	protein_coding	protein-coding	modern human-specific coding change	gene sequence alteration	4
ERCC5	ENSG00000134899	13	protein_coding	protein-coding	modern human-specific coding change	gene sequence alteration	4
ESPN	ENSG00000187017	1	protein_coding	protein-coding	human-specific gene duplication	gene amplification	9
F8A2	ENSG00000274791	X	protein_coding	protein-coding	human-specific gene duplication	gene amplification	7
F8A3	ENSG00000277150	X	protein_coding	protein-coding	human-specific gene duplication	gene amplification	7
FA136B1	ENSG00000186523	8	protein_coding	protein-coding	human-specific gene	human-specific gene (undefined feature)	6
FA136B2	ENSG00000145002	8	protein_coding	protein-coding	human-specific gene	human-specific gene (undefined feature)	6
FAM133CP	ENSG00000183055	10	processed_pseudogene	pseudogene	human-specific gene	human-specific gene (undefined feature)	6
FAM153A	ENSG00000170074	5	protein_coding	protein-coding	human-specific gene duplication	gene amplification	9,6
FAM156A	ENSG00000268350	X	protein_coding	protein-coding	human-specific gene duplication	gene amplification	7
FAM182B	ENSG00000175170	20	protein_coding	protein-coding	human-specific gene or paralog	gene amplification	54
FAM21A	ENSG00000099290	10	protein_coding	protein-coding	human-specific gene duplication	gene amplification	7
FAM228A	ENSG00000186453	2	protein_coding	protein-coding	modern human-specific frameshift	gene structure alteration	4
FAM230B	ENSG00000215498	22	processed_transcript	long non-coding	human-specific gene	human-specific gene (undefined feature)	6
FAM25G	ENSG00000189090	10	protein_coding	protein-coding	human-specific gene duplication	gene amplification	7
FAM27L	ENSG00000178130	17	lincRNA	long non-coding	human-specific gene duplication	gene amplification	9
FAM35DP	ENSG00000189014	10	unprocessed_pseudogene	pseudogene	human-specific gene	human-specific gene (undefined feature)	6
FAM3C	ENSG00000196937	7	protein_coding	protein-coding	human-specific gene duplication or loss	gene amplification	3
FAM3C2	ENSG00000174028	X	processed_pseudogene	pseudogene	human-specific gene	human-specific gene (undefined feature)	6
FAM66B	ENSG00000215374	8	lincRNA	long non-coding	human-specific gene	human-specific gene (undefined feature)	6
FAM72A	ENSG00000196550	1	protein_coding	protein-coding	human-specific gene amplification from similar ncRNA	gene amplification	2
FAM72B	ENSG00000188610	1	protein_coding	protein-coding	human-specific gene	human-specific gene (undefined feature)	6
FAM72C	ENSG00000263513	1	protein_coding	protein-coding	human-specific gene or paralog	gene amplification	54
FAM72D	ENSG00000215784	1	protein_coding	protein-coding	human-specific gene or paralog	gene amplification	54
FAM74A1	ENSG00000215112	9	lincRNA	long non-coding	human-specific gene	human-specific gene (undefined feature)	6
FAM90A14P	ENSG00000189393	8	unprocessed_pseudogene	pseudogene	human-specific gene	human-specific gene (undefined feature)	6
FAM90A22P	ENSG00000215365	8	unprocessed_pseudogene	pseudogene	human-specific gene	human-specific gene (undefined feature)	6
FAM90A2P	ENSG00000205879	8	unprocessed_pseudogene	pseudogene	human-specific gene	human-specific gene (undefined feature)	6
FAM90A5P	ENSG00000215373	8	unprocessed_pseudogene	pseudogene	human-specific gene	human-specific gene (undefined feature)	6
FAM95B1	ENSG00000223839	9	lincRNA	long non-coding	human-specific gene duplication or expansion	gene amplification	5,23
FAM95B1	ENSG00000274628	9	processed_transcript	long non-coding	human-specific gene duplication or expansion	gene amplification	5,23
FANK1	ENSG00000203780	10	protein_coding	protein-coding	human-specific gene duplication	gene amplification	9
FBXO25	ENSG00000147364	8	protein_coding	protein-coding	human-specific gene duplication	gene amplification	9
FCGR1A	ENSG00000150337	1	protein_coding	protein-coding	human-specific gene expansion	gene amplification	9,2,26,3,5,23
FCGR1B	ENSG00000198019	1	protein_coding	protein-coding	human-specific gene	human-specific gene (undefined feature)	6
FCGR2B	ENSG00000072694	1	protein_coding	protein-coding	human-specific gene duplication	gene amplification	9,42
FCGR2C	ENSG00000244682	1	polymorphic_pseudogene	protein-coding	human-specific gene duplication	gene amplification	9
FCGR3A	ENSG00000203747	1	protein_coding	protein-coding	human-specific gene duplication	gene amplification	9
FCGR3B	ENSG00000162747	1	protein_coding	protein-coding	human-specific gene	human-specific gene (undefined feature)	6
FGF7	ENSG00000140285	15	protein_coding	protein-coding	human-specific gene amplification	gene amplification	2,3,5,38
FGF7P2	ENSG00000185390	21	unprocessed_pseudogene	pseudogene	human-specific gene	human-specific gene (undefined feature)	6
FKBP6	ENSG00000077800	7	protein_coding	protein-coding	human-specific gene duplication	gene amplification	9
FKBP9	ENSG00000122642	7	protein_coding	protein-coding	human-specific gene duplication	gene amplification	9
FKBP9P1	ENSG00000176826	7	transcribed_unprocessed_pseudogene	pseudogene	human-specific gene duplication	gene amplification	9,6
FLJ35934	ENSG00000220161	17	lincRNA	long non-coding	human-specific gene duplication	gene amplification	9
FMNL1	ENSG00000184922	17	protein_coding	protein-coding	modern human-specific frameshift	gene structure alteration	4
FMO2	ENSG00000094963	1	protein_coding	protein-coding	modern human-specific stop gain	gene structure alteration	4
FOLH1B	ENSG00000134612	11	transcribed_unprocessed_pseudogene	pseudogene	human-specific gene duplication	gene amplification	9
FOXD4	ENSG00000170122	9	protein_coding	protein-coding	human-specific gene duplication	gene amplification	7,26,6
FOXD4L4	ENSG00000184659	9	protein_coding	protein-coding	human-specific gene	human-specific gene (undefined feature)	6
FOXD4L5	ENSG00000204779	9	protein_coding	protein-coding	human-specific gene	human-specific gene (undefined feature)	6
FOXP2	ENSG00000128573	7	protein_coding	protein-coding	human-specific coding change	gene sequence alteration	19,31,16,49,21,34,17,18
FOXS1	ENSG00000179772	20	protein_coding	protein-coding	flanking human accelerated region	regulatory region alteration	14
FR7B	ENSG00000225899	10	protein_coding	protein-coding	human-specific gene duplication	gene amplification	7
FRMPD2	ENSG00000170324	10	protein_coding	protein-coding	human-specific gene duplication or copy number variation	gene amplification	9,5,23
FRMPD2L2	ENSG00000150175	10	unprocessed_pseudogene	pseudogene	human-specific gene	human-specific gene (undefined feature)	6
FUT8	ENSG00000033170	14	protein_coding	protein-coding	human-specific isoform	gene structure alteration	18
FXYD2	ENSG00000137731	11	protein_coding	protein-coding	human-specific gene duplication or expansion	gene amplification	5
FZD8	ENSG00000177283	10	protein_coding	protein-coding	flanking human accelerated region	regulatory region alteration	19,14,22
GADD45G	ENSG00000130222	9	protein_coding	protein-coding	human-specific loss of enhancer	regulatory region alteration	19,16,27
GAGE1	ENSG00000205777	X	protein_coding	protein-coding	human-specific gene	human-specific gene (undefined feature)	6
GAGE10	ENSG00000215274	X	protein_coding	protein-coding	human-specific gene	human-specific gene (undefined feature)	6
GAGE12E	ENSG00000216649	X	protein_coding	protein-coding	human-specific gene	human-specific gene (undefined feature)	6
GAGE2A	ENSG00000189064	X	protein_coding	protein-coding	human-specific gene	human-specific gene (undefined feature)	6
GALNT10	ENSG00000164574	5	protein_coding	protein-coding	flanking human accelerated region	regulatory region alteration	14
GALT	ENSG00000213930	9	protein_coding	protein-coding	modern human-specific splice site mutation	gene structure alteration	4
GATS	ENSG00000239521	7	protein_coding	protein-coding	human-specific gene duplication	gene amplification	9
GBX2	ENSG00000168505	2	protein_coding	protein-coding	flanking human accelerated region	regulatory region alteration	14
GG19P	ENSG00000197421	22	transcribed_unprocessed_pseudogene	pseudogene	human-specific gene	human-specific gene (undefined feature)	6
GGT2	ENSG00000133475	22	protein_coding	protein-coding	human-specific gene duplication	gene amplification	7
GGTLC2	ENSG00000100121	22	protein_coding	protein-coding	human-specific gene	human-specific gene (undefined feature)	6
GH2	ENSG00000136487	17	protein_coding	protein-coding	human-specific gene duplication	gene amplification	9
GIF	ENSG00000134812	11	protein_coding	protein-coding	modern human-specific nucleotide substitutions	gene sequence alteration	4
GKAP1	ENSG00000165113	9	protein_coding	protein-coding	human-specific gene duplication	gene amplification	9
GLG1	ENSG00000090863	16	protein_coding	protein-coding	human-specific gene duplication	gene amplification	7
GLI2	ENSG00000074047	2	protein_coding	protein-coding	flanking human accelerated region	regulatory region alteration	14
GLRA1	ENSG00000145888	5	protein_coding	protein-coding	human-specific pseudogene	new non-coding gene	37
GLRA4	ENSG00000188828	X	protein_coding	protein-coding	human-specific loss os function for gene with high amino acid substitutions in membrane protein	gene loss	36,34
GLUD2	ENSG00000182890	X	protein_coding	protein-coding	hominoid-specific new gene originated by retroposition	de novo origin	31,40
GNB5	ENSG00000069966	15	protein_coding	protein-coding	human-specific retrotransposon insertion	gene structure alteration	18
GOLGA6L10	ENSG00000278662	15	protein_coding	protein-coding	human-specific gene duplication or expansion	gene amplification	5,23
GOLGA8A	ENSG00000175265	15	protein_coding	protein-coding	human-specific gene duplication	gene amplification	9
GOLGA8B	ENSG00000215252	15	protein_coding	protein-coding	human-specific gene duplication	gene amplification	9,6
GOLGA8EP	ENSG00000175676	15	transcribed_unprocessed_pseudogene	pseudogene	human-specific gene duplication	gene amplification	9
GOLGA8F	ENSG00000153684	15	protein_coding	protein-coding	human-specific gene	human-specific gene (undefined feature)	6
GOLGA8G	ENSG00000183629	15	protein_coding	protein-coding	human-specific gene duplication	gene amplification	9
GPR116	ENSG00000069122	6	protein_coding	protein-coding	human-specific gene duplication	gene amplification	9,3,5
GPR33	ENSG00000214943	14	protein_coding	protein-coding	human-specific pseudogene	new non-coding gene	37
GPR39	ENSG00000183840	2	protein_coding	protein-coding	flanking human accelerated region	regulatory region alteration	14
GPR42	ENSG00000126251	19	protein_coding	protein-coding	human-specific gene duplication	gene amplification	7
GPR56	ENSG00000205336	16	protein_coding	protein-coding	human-specific promoter duplication	regulatory region alteration	16
GPR89A	ENSG00000117262	1	protein_coding	protein-coding	human-specific gene	human-specific gene (undefined feature)	6
GPRIN2	ENSG00000204175	10	protein_coding	protein-coding	human-specific gene duplication or expansion	gene amplification	5,23
GR13	ENSG00000179603	7	protein_coding	protein-coding	human-specific gene duplication	gene amplification	9
GRAP	ENSG00000154016	17	protein_coding	protein-coding	human-specific gene duplication	gene amplification	9
GRAPL	ENSG00000189152	17	protein_coding	protein-coding	human-specific gene	human-specific gene (undefined feature)	6
GRIN2C	ENSG00000161509	17	protein_coding	protein-coding	high human-specific amino acid substitutions in membrane protein	gene sequence alteration	34
GRIN3A	ENSG00000198785	9	protein_coding	protein-coding	high human-specific amino acid substitutions in membrane protein	gene sequence alteration	34
GSTT2B	ENSG00000133433	22	protein_coding	protein-coding	human-specific gene	human-specific gene (undefined feature)	6
GTF2H2	ENSG00000145736	5	protein_coding	protein-coding	human-specific gene duplication or copy number variation	gene amplification	9,3,5,23
GTF2H2B	ENSG00000226259	5	transcribed_unprocessed_pseudogene	pseudogene	human-specific gene amplification from similar ncRNA	gene amplification	2
GTF2H2C	ENSG00000183474	5	protein_coding	protein-coding	human-specific gene or paralog	gene amplification	54
GTF2I	ENSG00000263001	7	protein_coding	protein-coding	human-specific gene duplication	gene amplification	9
GTF2IP1	ENSG00000277053	7	transcribed_unprocessed_pseudogene	pseudogene	human-specific gene duplication or copy number variation	gene amplification	3,5,23
GTF2IRD2	ENSG00000196275	7	protein_coding	protein-coding	human-specific gene expansion	gene amplification	9,26,5,23
GTF2IRD2P1	ENSG00000214544	7	transcribed_unprocessed_pseudogene	pseudogene	human-specific gene	human-specific gene (undefined feature)	6
GTF3C2	ENSG00000115207	2	protein_coding	protein-coding	modern human-specific stop loss	gene structure alteration	4
GTF3C5	ENSG00000148308	9	protein_coding	protein-coding	modern human-specific coding change	gene sequence alteration	4
GUSBP2	ENSG00000241549	6	transcribed_unprocessed_pseudogene	pseudogene	human-specific gene duplication or expansion	gene amplification	5,23
GYPA	ENSG00000170180	4	protein_coding	protein-coding	human-specific accelerated evolution	gene sequence alteration	31
GYPB	ENSG00000250361	4	protein_coding	protein-coding	human-specific accelerated evolution	gene sequence alteration	31
GYPC	ENSG00000136732	2	protein_coding	protein-coding	human-specific accelerated evolution	gene sequence alteration	31
GYPE	ENSG00000197465	4	protein_coding	protein-coding	human-specific accelerated evolution	gene sequence alteration	31
GZMA	ENSG00000145649	5	protein_coding	protein-coding	human-specific exaptation of transposable element	gene structure alteration	11
HAND1	ENSG00000113196	5	protein_coding	protein-coding	flanking human accelerated region	regulatory region alteration	14
HAR1A	ENSG00000225978	20	lincRNA	long non-coding	human accelerated region	human accelerated region	43,16,14,44,38,18
HAR1A	ENSG00000274915	20	misc_RNA	small non-coding	human accelerated region	human accelerated region	43,16,14,44,38,18
HAR1B	ENSG00000231133	20	lincRNA	long non-coding	human accelerated region	human accelerated region	14,44
HCP5	ENSG00000206337	6	sense_overlapping	long non-coding	lost in chimpanzee	lost in chimpanzee	26
HERC2	ENSG00000128731	15	protein_coding	protein-coding	human-specific gene duplication	gene amplification	9
HGS	ENSG00000185359	17	protein_coding	protein-coding	modern human-specific coding change	gene sequence alteration	4
HIC2	ENSG00000169635	22	protein_coding	protein-coding	human-specific gene duplication	gene amplification	9
HIST2H2AA4	ENSG00000203812	1	protein_coding	protein-coding	human-specific gene duplication	gene amplification	9
HIST2H2BF	ENSG00000203814	1	protein_coding	protein-coding	human-specific gene duplication or expansion	gene amplification	5,23
HIST2H3A	ENSG00000203852	1	protein_coding	protein-coding	human-specific gene duplication	gene amplification	9,6
HIST2H3C	ENSG00000203811	1	protein_coding	protein-coding	human-specific gene duplication	gene amplification	9
HIST2H4A	ENSG00000270882	1	protein_coding	protein-coding	human-specific gene duplication	gene amplification	9
HIST2H4B	ENSG00000270276	1	protein_coding	protein-coding	human-specific gene duplication	gene amplification	9
HNRNPCP2	ENSG00000204253	2	processed_pseudogene	pseudogene	human-specific gene	human-specific gene (undefined feature)	6
HR	ENSG00000168453	8	protein_coding	protein-coding	modern human-specific nucleotide substitutions	gene sequence alteration	4
HRH1	ENSG00000196639	3	protein_coding	protein-coding	high human-specific amino acid substitutions in membrane protein	gene sequence alteration	34
HS6ST1P1	ENSG00000187952	1	processed_pseudogene	pseudogene	human-specific gene	human-specific gene (undefined feature)	6
HTR3E	ENSG00000186038	3	protein_coding	protein-coding	high human-specific amino acid substitutions in membrane protein	gene sequence alteration	34
HYDIN	ENSG00000157423	16	protein_coding	protein-coding	human-specific gene duplication or copy number variation	gene amplification	9,19,5,23
HYDIN2	ENSG00000276975	1	transcribed_unprocessed_pseudogene	pseudogene	human-specific gene duplication	gene amplification	52
ICAM1	ENSG00000090339	19	protein_coding	protein-coding	high human-specific amino acid substitutions in membrane protein	gene sequence alteration	34
IFNL1	ENSG00000182393	19	protein_coding	protein-coding	human-specific gene	human-specific gene (undefined feature)	25
IGKV1-13	ENSG00000253497	2	IG_V_pseudogene	pseudogene	human-specific gene duplication	gene amplification	7
IGKV2-26	ENSG00000254098	2	IG_V_pseudogene	pseudogene	human-specific gene duplication	gene amplification	7
IGKV2-4	ENSG00000253435	2	IG_V_pseudogene	pseudogene	human-specific gene duplication	gene amplification	7
IGKV2D-10	ENSG00000253906	2	IG_V_pseudogene	pseudogene	human-specific gene duplication	gene amplification	7
IL26	ENSG00000111536	12	protein_coding	protein-coding	human-specific gene	human-specific gene (undefined feature)	25
IL9R	ENSG00000124334	X	protein_coding	protein-coding	human-specific gene duplication onto Y pseudoautosomal region	gene amplification	31
JAM3	ENSG00000166086	11	protein_coding	protein-coding	modern human-specific coding change	gene sequence alteration	4
KANK1	ENSG00000107104	9	protein_coding	protein-coding	human-specific exon loss	gene structure alteration	12
KANSL1	ENSG00000120071	17	protein_coding	protein-coding	human-specific gene duplication	gene amplification	22
KCTD5	ENSG00000167977	16	protein_coding	protein-coding	human-specific gene duplication	gene amplification	9
KIAA0101	ENSG00000166803	15	protein_coding	protein-coding	human-specific polyadenylation site	gene structure alteration	18
KIAA0125	ENSG00000226777	14	lincRNA	long non-coding	human-specific gene duplication	gene amplification	9
KIAA0319L	ENSG00000142687	1	protein_coding	protein-coding	human-specific retrotransposon insertion	gene structure alteration	18
KIF18A	ENSG00000121621	11	protein_coding	protein-coding	modern human-specific amino acid substitutions	gene sequence alteration	16
KIF26B	ENSG00000162849	1	protein_coding	protein-coding	modern human-specific coding change	gene sequence alteration	4
KIR3DL1	ENSG00000167633	19	protein_coding	protein-coding	human-specific gene duplication	gene amplification	9,26
KIRREL	ENSG00000183853	1	protein_coding	protein-coding	human-specific de novo originated protein-coding gene	de novo origin	8
KITLG	ENSG00000049130	12	protein_coding	protein-coding	human-specific coding change	gene sequence alteration	19
KLHL24	ENSG00000114796	3	protein_coding	protein-coding	modern human-specific splice site mutation	gene structure alteration	4
KMT2C	ENSG00000055609	7	protein_coding	protein-coding	human-specific gene duplication	gene amplification	9
KRT16	ENSG00000186832	17	protein_coding	protein-coding	human-specific gene duplication	gene amplification	9
KRT17	ENSG00000128422	17	protein_coding	protein-coding	human-specific gene duplication	gene amplification	9
KRT17P4	ENSG00000205312	17	transcribed_unprocessed_pseudogene	pseudogene	human-specific gene	human-specific gene (undefined feature)	6
KRT17P7	ENSG00000205215	17	transcribed_unprocessed_pseudogene	pseudogene	human-specific gene	human-specific gene (undefined feature)	6
KRT41P	ENSG00000225438	17	unprocessed_pseudogene	pseudogene	human-specific loss os function for gene from nonsense mutation	gene loss	36,37,18
KRTAP5-6	ENSG00000205864	11	protein_coding	protein-coding	human-specific gene	human-specific gene (undefined feature)	6
LCT	ENSG00000115850	2	protein_coding	protein-coding	increased positive selection	gene sequence alteration	21
LEPR	ENSG00000116678	1	protein_coding	protein-coding	human-specific exon gain	gene structure alteration	18
LGALS9B	ENSG00000170298	17	protein_coding	protein-coding	human-specific gene	human-specific gene (undefined feature)	6
LILRB3	ENSG00000204577	19	protein_coding	protein-coding	human-specific gene duplication	gene amplification	9
LINC00152	ENSG00000222041	2	lincRNA	long non-coding	human-specific gene duplication or copy number variation	gene amplification	9,5,23
LINC00240	ENSG00000224843	6	lincRNA	long non-coding	human-specific gene duplication or expansion	gene amplification	5,23
LINC00266-1	ENSG00000149656	20	lincRNA	long non-coding	human-specific gene	human-specific gene (undefined feature)	6
LINC00266-3	ENSG00000170590	6	lincRNA	long non-coding	human-specific gene	human-specific gene (undefined feature)	6
LINC00314	ENSG00000178457	21	lincRNA	long non-coding	human-specific gene duplication	gene amplification	9
LINC00483	ENSG00000167117	17	processed_transcript	long non-coding	human-specific de novo originated protein-coding gene	de novo origin	8
LINC00523	ENSG00000196273	14	lincRNA	long non-coding	human-specific de novo originated protein-coding gene	de novo origin	8
LINC00632	ENSG00000203930	X	lincRNA	long non-coding	hominoid-specific de novo originated protein-coding gene	de novo origin	1
LINC00680	ENSG00000215190	6	lincRNA	long non-coding	human-specific gene	human-specific gene (undefined feature)	6
LINC00955	ENSG00000216560	4	processed_transcript	long non-coding	human-specific gene duplication	gene amplification	9
LINC01102	ENSG00000235597	2	lincRNA	long non-coding	human-specific exon loss	gene structure alteration	12
LMAN1L	ENSG00000140506	15	protein_coding	protein-coding	modern human-specific coding change	gene sequence alteration	4
LRPAP1	ENSG00000163956	4	protein_coding	protein-coding	human-specific gene duplication	gene amplification	9
LRRC37A	ENSG00000176681	17	protein_coding	protein-coding	human-specific gene duplication	gene amplification	7,6,22
LRRC37A3	ENSG00000176809	17	protein_coding	protein-coding	human-specific gene duplication	gene amplification	7
LRRC37A4P	ENSG00000214425	17	transcribed_unprocessed_pseudogene	pseudogene	human-specific gene duplication or expansion	gene amplification	5,23
LRRC58	ENSG00000163428	3	protein_coding	protein-coding	human-specific retrotransposon insertion	gene structure alteration	18
LYPD1	ENSG00000150551	2	protein_coding	protein-coding	flanking human accelerated region	regulatory region alteration	14
MAGEA3	ENSG00000221867	X	protein_coding	protein-coding	human-specific gene	human-specific gene (undefined feature)	6
MAL2	ENSG00000147676	8	protein_coding	protein-coding	human-specific promoter	regulatory region alteration	18
MALL	ENSG00000144063	2	protein_coding	protein-coding	human-specific gene duplication	gene amplification	9
MAOA	ENSG00000189221	X	protein_coding	protein-coding	human-specific coding change	gene sequence alteration	31
MAPT	ENSG00000186868	17	protein_coding	protein-coding	human-specific gene duplication	gene amplification	22
MCPH1	ENSG00000147316	8	protein_coding	protein-coding	human-specific accelerated evolution	gene sequence alteration	45,31,29,17
MEP1A	ENSG00000112818	6	protein_coding	protein-coding	human-specific gene duplication	gene amplification	9
METTL15P1	ENSG00000174912	3	processed_pseudogene	pseudogene	human-specific gene	human-specific gene (undefined feature)	6
MI1748-1	ENSG00000264462	21	miRNA	small non-coding	human-specific miRNA	new non-coding gene	42
MI1748-2	ENSG00000275708	21	miRNA	small non-coding	human-specific miRNA	new non-coding gene	42
MI1779	ENSG00000263813	2	miRNA	small non-coding	human-specific substitutions in miRNA seed region	gene sequence alteration	42
MI1790	ENSG00000265658	X	miRNA	small non-coding	human-specific miRNA	new non-coding gene	42
MICA	ENSG00000204520	6	protein_coding	protein-coding	lost in chimpanzee	lost in chimpanzee	26
MIR1229	ENSG00000221394	5	miRNA	small non-coding	human-specific substitutions in miRNA seed region	gene sequence alteration	42
MIR1302-10	ENSG00000275690	15	miRNA	small non-coding	human-specific miRNA	new non-coding gene	42
MIR1302-11	ENSG00000275604	19	miRNA	small non-coding	human-specific miRNA	new non-coding gene	42
MIR1302-2	ENSG00000278579	9	miRNA	small non-coding	human-specific miRNA	new non-coding gene	42
MIR1537	ENSG00000222831	1	miRNA	small non-coding	human-specific substitutions in miRNA seed region	gene sequence alteration	42
MIR3136	ENSG00000265355	3	miRNA	small non-coding	human-specific substitutions in miRNA seed region	gene sequence alteration	42
MIR3911	ENSG00000264329	9	miRNA	small non-coding	human-specific miRNA	new non-coding gene	42
MIR4322	ENSG00000264266	19	miRNA	small non-coding	human-specific substitutions in miRNA seed region	gene sequence alteration	42
MIR4465	ENSG00000264390	6	miRNA	small non-coding	human-specific substitutions in miRNA seed region	gene sequence alteration	42
MIR4487	ENSG00000264583	11	miRNA	small non-coding	human-specific miRNA	new non-coding gene	42
MIR4530	ENSG00000266559	19	miRNA	small non-coding	human-specific substitutions in miRNA seed region	gene sequence alteration	42
MIR4649	ENSG00000264652	7	miRNA	small non-coding	human-specific substitutions in miRNA seed region	gene sequence alteration	42
MIR466	ENSG00000265376	3	miRNA	small non-coding	human-specific substitutions in miRNA seed region	gene sequence alteration	42
MIR4739	ENSG00000266665	17	miRNA	small non-coding	human-specific miRNA	new non-coding gene	42
MIR4781	ENSG00000264208	1	miRNA	small non-coding	human-specific miRNA	new non-coding gene	42
MIR4804	ENSG00000263593	5	miRNA	small non-coding	human-specific substitutions in miRNA seed region	gene sequence alteration	42
MIR5095	ENSG00000266188	1	miRNA	small non-coding	human-specific miRNA	new non-coding gene	42
MIR572	ENSG00000207716	4	miRNA	small non-coding	human-specific miRNA	new non-coding gene	42
MIR941-1	ENSG00000215946	20	miRNA	small non-coding	de novo originated human-specific miRNA	new non-coding gene	42,17
MIR941-2	ENSG00000216141	20	miRNA	small non-coding	de novo originated human-specific miRNA	new non-coding gene	42,17
MIR941-4	ENSG00000216195	20	miRNA	small non-coding	de novo originated human-specific miRNA	new non-coding gene	42,17
MIR941-5	ENSG00000275842	20	miRNA	small non-coding	de novo originated human-specific miRNA	new non-coding gene	42,17
MMP23A	ENSG00000215914	1	unprocessed_pseudogene	pseudogene	human-specific gene	human-specific gene (undefined feature)	6
MOXD2P	ENSG00000240268	7	transcribed_unprocessed_pseudogene	pseudogene	human-specific loss os function for gene from exon loss	gene loss	18
MPPE1	ENSG00000154889	18	protein_coding	protein-coding	human-specific gene duplication	gene amplification	3,5
MRC1	ENSG00000260314	10	protein_coding	protein-coding	human-specific gene duplication	gene amplification	7,26
MRGPRG	ENSG00000182170	11	protein_coding	protein-coding	human-specific gene amplification	gene amplification	4
MRGPRG-AS1	ENSG00000236301	11	antisense	long non-coding	modern human-specific nucleotide substitutions	gene sequence alteration	4
MSI2	ENSG00000153944	17	protein_coding	protein-coding	modern human-specific substitution in intronic region	regulatory region alteration	4
MST1	ENSG00000173531	3	protein_coding	protein-coding	human-specific gene duplication	gene amplification	9,26,3,5
MST1L	ENSG00000186715	1	transcribed_unprocessed_pseudogene	pseudogene	human-specific gene amplification	gene amplification	2,6
MST1P2	ENSG00000186301	1	unprocessed_pseudogene	pseudogene	human-specific gene duplication or expansion	gene amplification	5,6,23
MUC19	ENSG00000205592	12	processed_transcript	long non-coding	modern human-specific splice site mutation	gene structure alteration	4
MUC20	ENSG00000176945	3	protein_coding	protein-coding	human-specific gene duplication	gene amplification	9
MYCNOS	ENSG00000233718	2	antisense	long non-coding	human-specific de novo originated antisense gene	new non-coding gene	40
MYEOV	ENSG00000172927	11	protein_coding	protein-coding	hominoid-specific de novo originated protein-coding gene	de novo origin	1
MYH16	ENSG00000002079	7	unitary_pseudogene	pseudogene	human-specific loss os function for gene from frameshift	gene loss	31,36,37,18
MYLK2	ENSG00000101306	20	protein_coding	protein-coding	flanking human accelerated region	regulatory region alteration	14
MYO7B	ENSG00000169994	2	protein_coding	protein-coding	modern human-specific coding change	gene sequence alteration	4
NAIP	ENSG00000249437	5	protein_coding	protein-coding	human-specific gene expansion	gene amplification	9,2,26,3,5,23
NANOGP8	ENSG00000255192	15	protein_coding	protein-coding	human-specific pseudogene	new non-coding gene	46
NARF	ENSG00000141562	17	protein_coding	protein-coding	human-specific exon gain	gene structure alteration	11
NAT1	ENSG00000171428	8	protein_coding	protein-coding	modern human-specific nucleotide substitutions	gene sequence alteration	4
NBEA	ENSG00000172915	13	protein_coding	protein-coding	lost in chimpanzee	lost in chimpanzee	26,5
NBPF1	ENSG00000219481	1	protein_coding	protein-coding	human-specific gene expansion	gene amplification	43,47
NBPF10	ENSG00000271425	1	protein_coding	protein-coding	human-specific gene or paralog	gene amplification	54
NBPF12	ENSG00000268043	1	protein_coding	protein-coding	human-specific gene amplification	gene amplification	47
NBPF14	ENSG00000270629	1	protein_coding	protein-coding	human-specific gene duplication or expansion	gene amplification	5,23
NBPF15	ENSG00000266338	1	protein_coding	protein-coding	human-specific gene amplification	gene amplification	47,24
NBPF17P	ENSG00000179571	1	unprocessed_pseudogene	pseudogene	human-specific gene duplication	gene amplification	43
NBPF3	ENSG00000142794	1	protein_coding	protein-coding	human-specific gene expansion	gene amplification	9,47
NBPF8	ENSG00000162825	1	protein_coding	protein-coding	human-specific gene	human-specific gene (undefined feature)	25,6
NCF1	ENSG00000158517	7	protein_coding	protein-coding	human-specific gene expansion	gene amplification	9,26,5,23
NCF1B	ENSG00000182487	7	transcribed_unprocessed_pseudogene	pseudogene	human-specific gene duplication	gene amplification	7
NCF1C	ENSG00000165178	7	unprocessed_pseudogene	pseudogene	human-specific gene duplication	gene amplification	7,6
NCKAP5	ENSG00000176771	2	protein_coding	protein-coding	flanking human accelerated region	regulatory region alteration	14
NEK2	ENSG00000117650	1	protein_coding	protein-coding	human-specific gene amplification	gene amplification	2,3,5,24
NEMF	ENSG00000165525	14	protein_coding	protein-coding	modern human-specific coding change	gene sequence alteration	4
NLGN4X	ENSG00000146938	X	protein_coding	protein-coding	human-specific gene	human-specific gene (undefined feature)	25
NLN	ENSG00000123213	5	protein_coding	protein-coding	modern human-specific coding change	gene sequence alteration	4
NOMO3	ENSG00000103226	16	protein_coding	protein-coding	human-specific gene duplication	gene amplification	9
NOTCH2NL	ENSG00000213240	1	protein_coding	protein-coding	human-specific gene duplication	gene amplification	53
NPAS3	ENSG00000151322	14	protein_coding	protein-coding	flanking human accelerated region	regulatory region alteration	19,14
NPIPA1	ENSG00000183426	16	protein_coding	protein-coding	human-specific gene	human-specific gene (undefined feature)	25
NPIPB11	ENSG00000254206	16	protein_coding	protein-coding	human-specific gene	human-specific gene (undefined feature)	25
NPIPB3	ENSG00000169246	16	protein_coding	protein-coding	human-specific gene	human-specific gene (undefined feature)	6
NPIPB9	ENSG00000196993	16	protein_coding	protein-coding	human-specific gene	human-specific gene (undefined feature)	6
NR1H2	ENSG00000131408	19	protein_coding	protein-coding	modern human-specific splice site mutation	gene structure alteration	4
NRXN3	ENSG00000021645	14	protein_coding	protein-coding	human-specific inactivation by retrotransposon insertion	gene loss	18
NSF	ENSG00000073969	17	protein_coding	protein-coding	human-specific gene duplication	gene amplification	9
NSUN5	ENSG00000130305	7	protein_coding	protein-coding	human-specific gene duplication	gene amplification	9
NSUN5P1	ENSG00000223705	7	transcribed_unprocessed_pseudogene	pseudogene	human-specific gene duplication	gene amplification	9
NSUN5P2	ENSG00000106133	7	transcribed_unprocessed_pseudogene	pseudogene	human-specific gene duplication	gene amplification	9,6
NUDT4	ENSG00000173598	12	protein_coding	protein-coding	human-specific gene duplication or loss	gene amplification	3
NUTM2A	ENSG00000184923	10	protein_coding	protein-coding	human-specific gene duplication	gene amplification	7
NUTM2B	ENSG00000188199	10	protein_coding	protein-coding	human-specific gene duplication	gene amplification	7
NUTM2D	ENSG00000214562	10	protein_coding	protein-coding	human-specific gene duplication	gene amplification	7
OBSCN	ENSG00000154358	1	protein_coding	protein-coding	modern human-specific coding change	gene sequence alteration	4
OCLN	ENSG00000197822	5	protein_coding	protein-coding	human-specific gene expansion	gene amplification	9,2,26,3,5
OCM	ENSG00000122543	7	protein_coding	protein-coding	human-specific gene duplication	gene amplification	9
OPHN1	ENSG00000079482	X	protein_coding	protein-coding	human-specific retrotransposon insertion	gene structure alteration	18
OPN1MW	ENSG00000268221	X	protein_coding	protein-coding	human-specific gene	human-specific gene (undefined feature)	25
OPN1MW	ENSG00000269433	X	protein_coding	protein-coding	human-specific gene	human-specific gene (undefined feature)	25
OPRM1	ENSG00000112038	6	protein_coding	protein-coding	modern human-specific stop loss	gene structure alteration	4
OR10A2	ENSG00000170790	11	protein_coding	protein-coding	human-specific gene duplication	gene amplification	7
OR10AC1	ENSG00000176510	7	polymorphic_pseudogene	protein-coding	human-specific gene loss or pseudogene	gene loss	36
OR10D1P	ENSG00000196403	11	unprocessed_pseudogene	pseudogene	human-specific gene loss or pseudogene	gene loss	36
OR10J4	ENSG00000249730	1	polymorphic_pseudogene	protein-coding	human-specific gene loss or pseudogene	gene loss	36
OR10J8P	ENSG00000251686	1	unprocessed_pseudogene	pseudogene	human-specific gene loss or pseudogene	gene loss	36
OR10R3P	ENSG00000198703	1	unprocessed_pseudogene	pseudogene	human-specific gene loss or pseudogene	gene loss	36
OR10T1P	ENSG00000203758	1	unprocessed_pseudogene	pseudogene	human-specific loss os function for gene	gene loss	37
OR11H1	ENSG00000130538	22	protein_coding	protein-coding	human-specific gene duplication	gene amplification	9
OR11H13P	ENSG00000196143	14	processed_pseudogene	pseudogene	human-specific gene	human-specific gene (undefined feature)	6
OR11H5P	ENSG00000258625	14	unprocessed_pseudogene	pseudogene	human-specific gene loss or pseudogene	gene loss	36
OR11H7	ENSG00000258806	14	polymorphic_pseudogene	protein-coding	human-specific gene loss or pseudogene	gene loss	36,37
OR12D1	ENSG00000251608	6	polymorphic_pseudogene	protein-coding	human-specific gene loss or pseudogene	gene loss	36,37
OR13D2P	ENSG00000237443	9	unprocessed_pseudogene	pseudogene	human-specific gene loss or pseudogene	gene loss	36
OR1S1	ENSG00000172774	11	protein_coding	protein-coding	human-specific gene duplication	gene amplification	7
OR1S1	ENSG00000280204	11	polymorphic_pseudogene	protein-coding	human-specific gene duplication	gene amplification	7
OR2A13P	ENSG00000273234	7	unprocessed_pseudogene	pseudogene	human-specific gene loss or pseudogene	gene loss	36
OR2A20P	ENSG00000170356	7	transcribed_unprocessed_pseudogene	pseudogene	human-specific gene	human-specific gene (undefined feature)	6
OR2A4	ENSG00000180658	6	protein_coding	protein-coding	human-specific gene	human-specific gene (undefined feature)	6
OR2A42	ENSG00000212807	7	protein_coding	protein-coding	human-specific gene duplication	gene amplification	9,6
OR2A5	ENSG00000221836	7	protein_coding	protein-coding	human-specific gene duplication	gene amplification	7
OR2A7	ENSG00000243896	7	protein_coding	protein-coding	human-specific gene duplication	gene amplification	9
OR2A9P	ENSG00000228960	7	transcribed_unprocessed_pseudogene	pseudogene	human-specific gene amplification	gene amplification	2
OR2T5	ENSG00000203661	1	protein_coding	protein-coding	human-specific gene duplication	gene amplification	7
OR2T7	ENSG00000227152	1	protein_coding	protein-coding	human-specific loss os function for gene	gene loss	37
OR2W3	ENSG00000238243	1	protein_coding	protein-coding	human-specific gene duplication	gene amplification	7
OR4A5	ENSG00000221840	11	protein_coding	protein-coding	human-specific gene duplication	gene amplification	9,6
OR4C13	ENSG00000258817	11	protein_coding	protein-coding	human-specific gene duplication	gene amplification	9
OR4C1P	ENSG00000254576	11	unprocessed_pseudogene	pseudogene	human-specific gene loss or pseudogene	gene loss	36
OR4C46	ENSG00000185926	11	protein_coding	protein-coding	human-specific gene	human-specific gene (undefined feature)	6
OR4F16	ENSG00000273547	1	protein_coding	protein-coding	human-specific gene duplication	gene amplification	7
OR4F17	ENSG00000176695	19	protein_coding	protein-coding	human-specific gene duplication	gene amplification	9
OR4F21	ENSG00000176269	8	protein_coding	protein-coding	human-specific gene duplication	gene amplification	7,6
OR4F3	ENSG00000230178	5	protein_coding	protein-coding	human-specific gene duplication	gene amplification	7
OR4F4	ENSG00000177693	15	protein_coding	protein-coding	human-specific gene duplication	gene amplification	9,6
OR4F5	ENSG00000186092	1	protein_coding	protein-coding	human-specific gene duplication	gene amplification	9
OR4K3	ENSG00000176290	14	unprocessed_pseudogene	pseudogene	human-specific gene loss or pseudogene	gene loss	36
OR4L1	ENSG00000176246	14	protein_coding	protein-coding	human-specific loss os function for gene	gene loss	37
OR4M1	ENSG00000176299	14	protein_coding	protein-coding	human-specific gene duplication	gene amplification	9
OR4M2	ENSG00000182974	15	protein_coding	protein-coding	human-specific gene duplication	gene amplification	9,6
OR4M2	ENSG00000274102	15	protein_coding	protein-coding	human-specific gene duplication	gene amplification	9,6
OR4N2	ENSG00000176294	14	protein_coding	protein-coding	human-specific gene duplication	gene amplification	9
OR4N4	ENSG00000183706	15	protein_coding	protein-coding	human-specific gene duplication	gene amplification	9,6
OR4Q3	ENSG00000182652	14	protein_coding	protein-coding	human-specific gene duplication	gene amplification	9
OR51A5P	ENSG00000225003	11	unprocessed_pseudogene	pseudogene	human-specific loss os function for gene	gene loss	37
OR51A8P	ENSG00000197984	11	unprocessed_pseudogene	pseudogene	human-specific gene loss or pseudogene	gene loss	36
OR51J1	ENSG00000184321	11	protein_coding	protein-coding	human-specific gene loss or pseudogene	gene loss	36
OR51P1P	ENSG00000224300	11	unprocessed_pseudogene	pseudogene	human-specific gene loss or pseudogene	gene loss	36
OR52E2	ENSG00000176787	11	protein_coding	protein-coding	human-specific gene duplication	gene amplification	9
OR52E3P	ENSG00000226157	11	unprocessed_pseudogene	pseudogene	human-specific gene loss or pseudogene	gene loss	36
OR52J3	ENSG00000205495	11	protein_coding	protein-coding	human-specific gene duplication	gene amplification	9
OR52P2P	ENSG00000171999	11	unitary_pseudogene	pseudogene	human-specific gene loss or pseudogene	gene loss	36
OR5AL1	ENSG00000272987	11	polymorphic_pseudogene	protein-coding	human-specific gene loss or pseudogene	gene loss	36
OR5AL1	ENSG00000181395	11	pseudogene	pseudogene	human-specific gene loss or pseudogene	gene loss	36
OR5AL2P	ENSG00000255466	11	unprocessed_pseudogene	pseudogene	human-specific loss os function for gene	gene loss	37
OR5AN2P	ENSG00000235678	11	unprocessed_pseudogene	pseudogene	human-specific gene loss or pseudogene	gene loss	36
OR5B12	ENSG00000172362	11	protein_coding	protein-coding	human-specific gene duplication	gene amplification	7
OR5H8	ENSG00000232535	3	polymorphic_pseudogene	protein-coding	human-specific gene loss or pseudogene	gene loss	36,37
OR5J1P	ENSG00000181780	11	unprocessed_pseudogene	pseudogene	human-specific gene loss or pseudogene	gene loss	36
OR5L2	ENSG00000205030	11	protein_coding	protein-coding	human-specific gene duplication	gene amplification	7
OR6B3	ENSG00000178586	2	protein_coding	protein-coding	human-specific gene duplication	gene amplification	7
OR6D1P	ENSG00000224402	10	unitary_pseudogene	pseudogene	human-specific gene loss or pseudogene	gene loss	36
OR6K4P	ENSG00000180437	1	unprocessed_pseudogene	pseudogene	human-specific gene loss or pseudogene	gene loss	36
OR6W1P	ENSG00000179420	7	transcribed_unprocessed_pseudogene	pseudogene	human-specific non-coding transcript	new non-coding gene	18
OR7D4	ENSG00000174667	19	protein_coding	protein-coding	human-specific loss os function for gene	gene loss	37
OR7E102P	ENSG00000168992	2	unprocessed_pseudogene	pseudogene	human-specific gene	human-specific gene (undefined feature)	6
OR7E91P	ENSG00000205847	2	unprocessed_pseudogene	pseudogene	human-specific gene	human-specific gene (undefined feature)	6
OR9M1P	ENSG00000186124	11	unprocessed_pseudogene	pseudogene	human-specific gene	human-specific gene (undefined feature)	6
OR9Q1	ENSG00000186509	11	protein_coding	protein-coding	human-specific gene duplication	gene amplification	7
OTOP1	ENSG00000163982	4	protein_coding	protein-coding	human-specific gene duplication	gene amplification	9
OTUD7A	ENSG00000169918	15	protein_coding	protein-coding	human-specific gene duplication	gene amplification	9
OXGR1	ENSG00000165621	13	protein_coding	protein-coding	modern human-specific nucleotide substitution	gene sequence alteration	4
PAIP1	ENSG00000172239	5	protein_coding	protein-coding	human-specific gene amplification	gene amplification	2,3
PAK2	ENSG00000180370	3	protein_coding	protein-coding	human-specific gene duplication or expansion	gene amplification	5
PARG	ENSG00000227345	10	protein_coding	protein-coding	human-specific gene duplication	gene amplification	9
PARP4	ENSG00000102699	13	protein_coding	protein-coding	human-specific gene duplication	gene amplification	9
PBOV1	ENSG00000254440	6	protein_coding	protein-coding	human-specific de novo originated protein-coding gene	de novo origin	40
PCD8X	ENSG00000102290	X	protein_coding	protein-coding	lineage-specific gene duplication	gene amplification	48
PCD8Y	ENSG00000099715	Y	protein_coding	protein-coding	human-specific duplication onto Y pseudoautosomal region	gene amplification	31,48
PCDH15	ENSG00000150275	10	protein_coding	protein-coding	high human-specific amino acid substitutions in membrane protein	gene sequence alteration	34
PCDHA2	ENSG00000204969	5	protein_coding	protein-coding	high human-specific amino acid substitutions in membrane protein	gene sequence alteration	34
PCDHA5	ENSG00000204965	5	protein_coding	protein-coding	high human-specific amino acid substitutions in membrane protein	gene sequence alteration	34
PCDHB10	ENSG00000120324	5	protein_coding	protein-coding	high human-specific amino acid substitutions in membrane protein	gene sequence alteration	34
PCDHB11	ENSG00000197479	5	protein_coding	protein-coding	high human-specific amino acid substitutions in membrane protein	gene sequence alteration	34
PCDHB12	ENSG00000120328	5	protein_coding	protein-coding	high human-specific amino acid substitutions in membrane protein	gene sequence alteration	34
PCDHB13	ENSG00000187372	5	protein_coding	protein-coding	high human-specific amino acid substitutions in membrane protein	gene sequence alteration	34
PCDHB14	ENSG00000120327	5	protein_coding	protein-coding	high human-specific amino acid substitutions in membrane protein	gene sequence alteration	34
PCDHB15	ENSG00000113248	5	protein_coding	protein-coding	high human-specific amino acid substitutions in membrane protein	gene sequence alteration	34
PCDHB6	ENSG00000113211	5	protein_coding	protein-coding	high human-specific amino acid substitutions in membrane protein	gene sequence alteration	34
PDCD4	ENSG00000150593	10	protein_coding	protein-coding	modern human-specific substitution in flanking region	regulatory region alteration	4
PDCD6	ENSG00000249915	5	protein_coding	protein-coding	human-specific gene duplication	gene amplification	9
PDE4DIP	ENSG00000178104	1	protein_coding	protein-coding	human-specific gene expansion	gene amplification	9,2,3,5,47,23
PDGFD	ENSG00000170962	11	protein_coding	protein-coding	human-specific gene duplication or loss	gene amplification	3
PDPR	ENSG00000090857	16	protein_coding	protein-coding	human-specific gene duplication	gene amplification	9
PDZD3	ENSG00000172367	11	protein_coding	protein-coding	missense mutation fixed in modern humans	gene sequence alteration	4
PDZK1P2	ENSG00000244211	1	unprocessed_pseudogene	pseudogene	human-specific gene duplication	gene amplification	7
PGA5	ENSG00000256713	11	protein_coding	protein-coding	human-specific gene duplication	gene amplification	9
PGAM1P10	ENSG00000220515	6	processed_pseudogene	pseudogene	human-specific gene	human-specific gene (undefined feature)	6
PHC1P1	ENSG00000179899	12	processed_pseudogene	pseudogene	human-specific gene	human-specific gene (undefined feature)	6,29
PI4KA	ENSG00000241973	22	protein_coding	protein-coding	human-specific gene duplication	gene amplification	9
PI4KAP2	ENSG00000183506	22	transcribed_unprocessed_pseudogene	pseudogene	human-specific gene duplication	gene amplification	9
PKD1	ENSG00000008710	16	protein_coding	protein-coding	human-specific gene duplication	gene amplification	9
PLEKHA3	ENSG00000116095	2	protein_coding	protein-coding	human-specific gene duplication or loss	gene amplification	3
PLEKHM1	ENSG00000225190	17	protein_coding	protein-coding	human-specific gene duplication	gene amplification	9
PLEKHM1P	ENSG00000214176	17	transcribed_unprocessed_pseudogene	pseudogene	human-specific gene	human-specific gene (undefined feature)	6
PLGLB1	ENSG00000183281	2	protein_coding	protein-coding	human-specific gene	human-specific gene (undefined feature)	6
PMCHL2	ENSG00000169040	5	transcribed_unprocessed_pseudogene	pseudogene	human-specific gene duplication	gene amplification	9
PMP2	ENSG00000147588	8	protein_coding	protein-coding	human-specific gene amplification	gene amplification	2,3,5
PMS2P5	ENSG00000123965	7	unprocessed_pseudogene	pseudogene	human-specific gene duplication	gene amplification	22
POLR2J2	ENSG00000228049	7	protein_coding	protein-coding	human-specific gene duplication	gene amplification	9
POLR2J2	ENSG00000267645	7	protein_coding	protein-coding	human-specific gene duplication	gene amplification	9
POM121	ENSG00000196313	7	protein_coding	protein-coding	human-specific gene duplication	gene amplification	9
POM121B	ENSG00000205578	7	unprocessed_pseudogene	pseudogene	human-specific gene	human-specific gene (undefined feature)	6
POM121L1P	ENSG00000183169	22	transcribed_unprocessed_pseudogene	pseudogene	human-specific gene	human-specific gene (undefined feature)	6
POM121L4P	ENSG00000217261	22	transcribed_unprocessed_pseudogene	pseudogene	human-specific gene duplication or expansion	gene amplification	5,23
POMZP3	ENSG00000146707	7	protein_coding	protein-coding	human-specific gene	human-specific gene (undefined feature)	6
PON1	ENSG00000005421	7	protein_coding	protein-coding	human-specific derived allele	human-specific gene (undefined feature)	15
PPARG	ENSG00000132170	3	protein_coding	protein-coding	human-specific derived allele	human-specific gene (undefined feature)	15
PPIP5K1	ENSG00000168781	15	protein_coding	protein-coding	human-specific gene duplication	gene amplification	9
PPIP5K2	ENSG00000145725	5	protein_coding	protein-coding	modern human-specific frameshift	gene structure alteration	4
PPP1R12B	ENSG00000077157	1	protein_coding	protein-coding	human-specific gene duplication	gene amplification	9
PRAME	ENSG00000185686	22	protein_coding	protein-coding	human-specific copy number variation	gene amplification	31
PRAMEF25	ENSG00000204505	1	protein_coding	protein-coding	human-specific gene	human-specific gene (undefined feature)	6
PRAMEF25	ENSG00000280267	1	protein_coding	protein-coding	human-specific gene	human-specific gene (undefined feature)	6
PRDM2	ENSG00000116731	1	protein_coding	protein-coding	missense mutation fixed in modern humans	gene sequence alteration	4
PRIM2	ENSG00000146143	6	protein_coding	protein-coding	human-specific gene duplication	gene amplification	9
PRKCB	ENSG00000166501	16	protein_coding	protein-coding	modern human-specific substitution in intronic region	regulatory region alteration	4
PRKCH	ENSG00000027075	14	protein_coding	protein-coding	modern human-specific nucleotide substitutions	gene sequence alteration	4
PRKDC	ENSG00000253729	8	protein_coding	protein-coding	splice site and frameshift mutations fixed in modern humans	gene structure alteration	4
PRM2	ENSG00000122304	16	protein_coding	protein-coding	hominoid-specific accelerated evolution	gene sequence alteration	49
PRR20B	ENSG00000204918	13	protein_coding	protein-coding	human-specific gene	human-specific gene (undefined feature)	6
PTPN1	ENSG00000196396	20	protein_coding	protein-coding	human-specific exaptation of transposable element	gene structure alteration	11
PTPN20A	ENSG00000204179	10	protein_coding	protein-coding	human-specific gene duplication or copy number variation	gene amplification	9,5,6,23
PVRIG	ENSG00000213413	7	protein_coding	protein-coding	human-specific gene duplication	gene amplification	9
RAB21	ENSG00000080371	12	protein_coding	protein-coding	human-specific retrotransposon insertion	gene structure alteration	18
RAB3A	ENSG00000105649	19	protein_coding	protein-coding	human-specific inactivation by retrotransposon insertion	gene loss	10
RAB3B	ENSG00000169213	1	protein_coding	protein-coding	human-specific polyadenylation site	gene structure alteration	18
RAB3IP	ENSG00000127328	12	protein_coding	protein-coding	human-specific retrotransposon insertion	gene structure alteration	18
RAB6C	ENSG00000222014	2	protein_coding	protein-coding	human-specific gene duplication or expansion	gene amplification	5
RANBP2	ENSG00000153201	2	protein_coding	protein-coding	human-specific gene duplication	gene amplification	22
RASA4	ENSG00000105808	7	protein_coding	protein-coding	human-specific gene duplication	gene amplification	9
RB13A	ENSG00000265241	1	protein_coding	protein-coding	human-specific gene duplication or expansion	gene amplification	5,23
RB1CC1	ENSG00000023287	8	protein_coding	protein-coding	missense mutation fixed in modern humans	gene sequence alteration	4
RBM39	ENSG00000131051	20	protein_coding	protein-coding	human-specific gene duplication or loss	gene amplification	3
RFPL4A	ENSG00000223638	19	protein_coding	protein-coding	human-specific gene duplication	gene amplification	7
RGPD2	ENSG00000185304	2	protein_coding	protein-coding	human-specific gene duplication	gene amplification	7
RGPD3	ENSG00000153165	2	protein_coding	protein-coding	human-specific gene duplication	gene amplification	7,6
RGPD5	ENSG00000015568	2	protein_coding	protein-coding	human-specific gene duplication	gene amplification	7
RGPD6	ENSG00000183054	2	protein_coding	protein-coding	human-specific gene duplication	gene amplification	9,7
RGPD8	ENSG00000169629	2	protein_coding	protein-coding	human-specific gene duplication	gene amplification	7
RGS6	ENSG00000182732	14	protein_coding	protein-coding	human-specific promoter	regulatory region alteration	18
RIBC2	ENSG00000128408	22	protein_coding	protein-coding	modern human-specific frameshift	gene structure alteration	4
RIIAD1	ENSG00000178796	1	protein_coding	protein-coding	human-specific genomic deletion	gene loss	12
RIMBP3B	ENSG00000274600	22	protein_coding	protein-coding	human-specific gene duplication	gene amplification	7
RIMBP3C	ENSG00000183246	22	protein_coding	protein-coding	human-specific gene duplication	gene amplification	7
RNASE3	ENSG00000169397	14	protein_coding	protein-coding	lost in chimpanzee	lost in chimpanzee	26
RNF123	ENSG00000164068	3	protein_coding	protein-coding	human-specific gene duplication	gene amplification	9
ROCK1	ENSG00000067900	18	protein_coding	protein-coding	lineage-specific segmental duplication	gene amplification	4,3
RP1-12G14.7	ENSG00000233330	6	antisense	long non-coding	modern human-specific substitution in flanking region	regulatory region alteration	4
RP11-1018N14.2	ENSG00000225860	17	lincRNA	long non-coding	human-specific de novo originated protein-coding gene	de novo origin	8
RP11-1023L17.1	ENSG00000215158	5	transcribed_unprocessed_pseudogene	pseudogene	human-specific gene	human-specific gene (undefined feature)	6
RP11-1212A22.1	ENSG00000205746	16	transcribed_unprocessed_pseudogene	pseudogene	human-specific gene	human-specific gene (undefined feature)	6,29
RP11-122C21.1	ENSG00000253901	8	lincRNA	long non-coding	modern human-specific substitution in intronic region	regulatory region alteration	4
RP11-1319K7.1	ENSG00000179978	5	unprocessed_pseudogene	pseudogene	human-specific gene	human-specific gene (undefined feature)	6
RP11-15J10.1	ENSG00000204778	9	unprocessed_pseudogene	pseudogene	human-specific gene	human-specific gene (undefined feature)	6
RP11-204M4.2	ENSG00000204837	9	unprocessed_pseudogene	pseudogene	human-specific gene	human-specific gene (undefined feature)	6
RP11-239H6.2	ENSG00000227803	6	antisense	long non-coding	modern human-specific splice site mutation	gene structure alteration	4
RP11-24M17.5	ENSG00000187812	15	transcribed_unprocessed_pseudogene	pseudogene	human-specific gene	human-specific gene (undefined feature)	6
RP11-262H14.11	ENSG00000219693	9	unprocessed_pseudogene	pseudogene	human-specific gene	human-specific gene (undefined feature)	6
RP11-262H14.4	ENSG00000170161	9	lincRNA	long non-coding	human-specific gene	human-specific gene (undefined feature)	6,29
RP11-395L14.13	ENSG00000175509	2	processed_pseudogene	pseudogene	human-specific gene	human-specific gene (undefined feature)	6
RP11-395L14.17	ENSG00000144158	2	processed_pseudogene	pseudogene	human-specific gene	human-specific gene (undefined feature)	6
RP11-404K5.2	ENSG00000205976	5	unprocessed_pseudogene	pseudogene	human-specific gene	human-specific gene (undefined feature)	6
RP11-423H2.1	ENSG00000170089	5	transcribed_unprocessed_pseudogene	pseudogene	human-specific gene	human-specific gene (undefined feature)	6
RP11-460N11.2	ENSG00000197550	9	unprocessed_pseudogene	pseudogene	human-specific gene	human-specific gene (undefined feature)	6
RP11-466P24.6	ENSG00000250348	5	antisense	long non-coding	modern human-specific substitution in intronic region	regulatory region alteration	4
RP11-475I24.9	ENSG00000212952	9	processed_pseudogene	pseudogene	human-specific gene	human-specific gene (undefined feature)	6
RP11-497H16.5	ENSG00000196302	5	unprocessed_pseudogene	pseudogene	human-specific gene	human-specific gene (undefined feature)	6
RP11-503N18.1	ENSG00000206113	4	lincRNA	long non-coding	human-specific de novo originated protein-coding gene	de novo origin	8
RP11-514P8.6	ENSG00000205236	7	protein_coding	protein-coding	human-specific gene	human-specific gene (undefined feature)	6
RP11-556K13.1	ENSG00000183298	1	processed_pseudogene	pseudogene	human-specific gene	human-specific gene (undefined feature)	6
RP11-574E24.3	ENSG00000176134	9	transcribed_unprocessed_pseudogene	pseudogene	human-specific gene	human-specific gene (undefined feature)	6
RP11-683L23.1	ENSG00000173213	18	protein_coding	protein-coding	human-specific gene	human-specific gene (undefined feature)	6
RP11-706O15.5	ENSG00000205663	X	lincRNA	long non-coding	human-specific gene	human-specific gene (undefined feature)	6
RP11-706O15.7	ENSG00000205662	X	lincRNA	long non-coding	human-specific gene	human-specific gene (undefined feature)	6
RP11-707M1.1	ENSG00000205035	11	transcribed_unprocessed_pseudogene	pseudogene	human-specific gene	human-specific gene (undefined feature)	6
RP11-754I20.1	ENSG00000215398	14	transcribed_unprocessed_pseudogene	pseudogene	human-specific gene	human-specific gene (undefined feature)	6
RP11-756P10.3	ENSG00000180015	4	processed_pseudogene	pseudogene	human-specific gene	human-specific gene (undefined feature)	6
RP11-79C23.1	ENSG00000215567	15	unprocessed_pseudogene	pseudogene	human-specific gene	human-specific gene (undefined feature)	6
RP11-830F9.6	ENSG00000205018	16	antisense	long non-coding	human-specific gene	human-specific gene (undefined feature)	6
RP11-96J15.2	ENSG00000204801	9	unprocessed_pseudogene	pseudogene	human-specific gene	human-specific gene (undefined feature)	6
RP13-1039J1.2	ENSG00000184115	2	lincRNA	long non-coding	human-specific gene	human-specific gene (undefined feature)	6
RP13-395E19.3	ENSG00000215304	15	processed_transcript	long non-coding	human-specific gene	human-specific gene (undefined feature)	6
RP13-507P19.2	ENSG00000230294	12	lincRNA	long non-coding	human-specific de novo originated protein-coding gene	de novo origin	8
RPL14P1	ENSG00000139239	12	processed_pseudogene	pseudogene	human-specific gene	human-specific gene (undefined feature)	6
RPL15P3	ENSG00000212802	6	processed_pseudogene	pseudogene	human-specific gene	human-specific gene (undefined feature)	6
RPL18AP8	ENSG00000218754	3	processed_pseudogene	pseudogene	human-specific gene	human-specific gene (undefined feature)	6
RPL23AP53	ENSG00000223508	8	transcribed_processed_pseudogene	pseudogene	human-specific gene duplication or expansion	gene amplification	5,23
RPL23AP82	ENSG00000184319	22	transcribed_unprocessed_pseudogene	pseudogene	human-specific gene	human-specific gene (undefined feature)	6
RPL7P1	ENSG00000214485	5	processed_pseudogene	pseudogene	human-specific gene	human-specific gene (undefined feature)	6
RPL7P9	ENSG00000137970	1	processed_pseudogene	pseudogene	human-specific gene	human-specific gene (undefined feature)	6
RPS26P3	ENSG00000212829	9	processed_pseudogene	pseudogene	human-specific gene	human-specific gene (undefined feature)	6
RPS26P6	ENSG00000212994	8	processed_pseudogene	pseudogene	human-specific gene	human-specific gene (undefined feature)	6
RPS26P8	ENSG00000204652	17	processed_pseudogene	pseudogene	human-specific gene	human-specific gene (undefined feature)	6
SAP30L	ENSG00000164576	5	protein_coding	protein-coding	flanking human accelerated region	regulatory region alteration	14
SC7	ENSG00000171951	2	protein_coding	protein-coding	human-specific derived allele	human-specific gene (undefined feature)	15
SCML4	ENSG00000146285	6	protein_coding	protein-coding	modern human-specific coding change	gene sequence alteration	4
SDHA	ENSG00000073578	5	protein_coding	protein-coding	human-specific gene duplication	gene amplification	9,26
SDHAP1	ENSG00000185485	3	transcribed_unprocessed_pseudogene	pseudogene	human-specific gene	human-specific gene (undefined feature)	6
SEC24C	ENSG00000176986	10	protein_coding	protein-coding	human-specific gene duplication	gene amplification	9
SEC24D	ENSG00000150961	4	protein_coding	protein-coding	splice site mutation fixed in modern humans	gene structure alteration	4
SEMA5B	ENSG00000082684	3	protein_coding	protein-coding	high human-specific amino acid substitutions in membrane protein	gene sequence alteration	34
SERF1A	ENSG00000172058	5	protein_coding	protein-coding	human-specific copy number variation	gene amplification	23
SERF1B	ENSG00000205572	5	protein_coding	protein-coding	human-specific gene duplication	gene amplification	9,5,6
SERPINA13P	ENSG00000187483	14	transcribed_unprocessed_pseudogene	pseudogene	human-specific inactivation by nonsense mutation	gene loss	18
SFTPA1	ENSG00000122852	10	protein_coding	protein-coding	lost in chimpanzee	lost in chimpanzee	7,26
SFTPA2	ENSG00000185303	10	protein_coding	protein-coding	human-specific gene	human-specific gene (undefined feature)	6
SFXN2	ENSG00000156398	10	protein_coding	protein-coding	modern human-specific substitution in flanking region	regulatory region alteration	4
SH3PXD2A	ENSG00000107957	10	protein_coding	protein-coding	modern human-specific coding change	gene sequence alteration	4
SIGLEC11	ENSG00000161640	19	protein_coding	protein-coding	human-specific 5' end conversion by adjacent pseudogene	gene structure alteration	31
SLC12A5	ENSG00000124140	20	protein_coding	protein-coding	splice site mutation fixed in modern humans	gene structure alteration	4
SLC13A1	ENSG00000081800	7	protein_coding	protein-coding	human-specific retrotransposon insertion	gene structure alteration	18
SLC29A4	ENSG00000164638	7	protein_coding	protein-coding	human-specific gene duplication	gene amplification	9
SLC29A4P1	ENSG00000214668	7	unprocessed_pseudogene	pseudogene	human-specific gene	human-specific gene (undefined feature)	6
SLC29A4P2	ENSG00000214660	7	unprocessed_pseudogene	pseudogene	human-specific gene	human-specific gene (undefined feature)	6
SLC4A1	ENSG00000004939	17	protein_coding	protein-coding	modern human-specific nucleotide substitutions	gene sequence alteration	4
SLC4A1AP	ENSG00000163798	2	protein_coding	protein-coding	human-specific gene duplication or loss	gene amplification	3
SLC6A13	ENSG00000010379	12	protein_coding	protein-coding	human-specific gene duplication	gene amplification	3,5
SLC6A15	ENSG00000072041	12	protein_coding	protein-coding	modern human-specific coding change	gene sequence alteration	4
SLC6A4	ENSG00000108576	17	protein_coding	protein-coding	human-specific changes in promoter	regulatory region alteration	16
SLC7A6	ENSG00000103064	16	protein_coding	protein-coding	human-specific exon loss	gene structure alteration	12
SLC9B1P2	ENSG00000214329	2	transcribed_unprocessed_pseudogene	pseudogene	human-specific gene	human-specific gene (undefined feature)	6
SLX1A	ENSG00000132207	16	protein_coding	protein-coding	human-specific gene duplication or expansion	gene amplification	5,23
SLX1B	ENSG00000181625	16	protein_coding	protein-coding	human-specific gene duplication	gene amplification	9
SLX1B-SULT1A4	ENSG00000260280	16	processed_transcript	long non-coding	human-specific gene	human-specific gene (undefined feature)	6
SMAD5	ENSG00000113658	5	protein_coding	protein-coding	modern human-specific frameshift	gene structure alteration	4
SMN1	ENSG00000172062	5	protein_coding	protein-coding	human-specific gene duplication or copy number variation	gene amplification	9,22,23
SMN2	ENSG00000205571	5	protein_coding	protein-coding	human-specific gene duplication	gene amplification	9,7,26,5,6
SNORA12	ENSG00000212175	2	snoRNA	small non-coding	modern human-specific substitution in flanking region	regulatory region alteration	4
SNORA12	ENSG00000212342	8	snoRNA	small non-coding	modern human-specific substitution in flanking region	regulatory region alteration	4
SNORA12	ENSG00000212464	10	snoRNA	small non-coding	modern human-specific substitution in flanking region	regulatory region alteration	4
SNX29	ENSG00000048471	16	protein_coding	protein-coding	human-specific gene duplication	gene amplification	9
SPACA5B	ENSG00000171478	X	protein_coding	protein-coding	human-specific gene duplication	gene amplification	7,6
SPAG11A	ENSG00000178287	8	protein_coding	protein-coding	human-specific gene duplication	gene amplification	7
SPAG5	ENSG00000076382	17	protein_coding	protein-coding	modern human-specific amino acid substitutions	gene sequence alteration	16
SPANXA1	ENSG00000198021	X	protein_coding	protein-coding	human-specific gene duplication	gene amplification	25,40
SPANXA2	ENSG00000203926	X	protein_coding	protein-coding	human-specific gene duplication	gene amplification	25,40,6
SPANXA2-OT1	ENSG00000277215	X	lincRNA	long non-coding	human-specific gene duplication	gene amplification	25,40,6
SPANXB2	ENSG00000227234	X	protein_coding	protein-coding	human-specific gene duplication followed by accelerated evolution	gene amplification	31,25
SPANXC	ENSG00000198573	X	protein_coding	protein-coding	human-specific gene duplication followed by accelerated evolution	gene amplification	31,25
SPANXD	ENSG00000196406	X	protein_coding	protein-coding	human-specific gene duplication	gene amplification	25,40
SPANXN1	ENSG00000203923	X	protein_coding	protein-coding	human-specific gene	human-specific gene (undefined feature)	25,6
SPANXN2	ENSG00000268988	X	protein_coding	protein-coding	human-specific gene	human-specific gene (undefined feature)	25
SPANXN3	ENSG00000189252	X	protein_coding	protein-coding	human-specific gene	human-specific gene (undefined feature)	25
SPANXN5	ENSG00000204363	X	protein_coding	protein-coding	human-specific gene	human-specific gene (undefined feature)	25
SPATA31A1	ENSG00000204849	9	protein_coding	protein-coding	human-specific gene duplication	gene amplification	7,22
SPATA31A3	ENSG00000275969	9	protein_coding	protein-coding	human-specific gene duplication	gene amplification	7
SPATA31A5	ENSG00000276581	9	protein_coding	protein-coding	human-specific gene duplication	gene amplification	7
SPATA31A6	ENSG00000185775	9	protein_coding	protein-coding	human-specific gene	human-specific gene (undefined feature)	6
SPATA31A7	ENSG00000276040	9	protein_coding	protein-coding	human-specific gene duplication	gene amplification	7
SPDYE1	ENSG00000136206	7	protein_coding	protein-coding	human-specific gene duplication	gene amplification	22
SPDYE5	ENSG00000170092	7	protein_coding	protein-coding	human-specific gene duplication or expansion	gene amplification	5,23
SPPL2B	ENSG00000005206	19	protein_coding	protein-coding	modern human-specific frameshift	gene structure alteration	4
SPRY3	ENSG00000168939	X	protein_coding	protein-coding	human-specific gene duplication onto Y pseudoautosomal region	gene amplification	31
SRGAP2	ENSG00000266028	1	protein_coding	protein-coding	human-specific gene duplication or copy number variation	gene amplification	19,5,50,23
SRGAP2B	ENSG00000196369	1	protein_coding	protein-coding	human-specific gene duplication	gene amplification	19,16,6,50
SRGAP2C	ENSG00000171943	1	protein_coding	protein-coding	human-specific gene duplication	gene amplification	19,16,40,6,50,22
SRGAP2D	ENSG00000270872	1	unprocessed_pseudogene	pseudogene	human-specific gene duplication	gene amplification	16,50
SRP9	ENSG00000143742	1	protein_coding	protein-coding	human-specific gene duplication or loss	gene amplification	3
SRP9P1	ENSG00000180581	10	processed_pseudogene	pseudogene	human-specific gene	human-specific gene (undefined feature)	6
SSX1	ENSG00000126752	X	protein_coding	protein-coding	human-specific gene	human-specific gene (undefined feature)	6
SSX2B	ENSG00000268447	X	protein_coding	protein-coding	human-specific gene duplication	gene amplification	7
ST6GAL2	ENSG00000144057	2	protein_coding	protein-coding	modern human-specific coding change	gene sequence alteration	4
STAG3	ENSG00000066923	7	protein_coding	protein-coding	human-specific gene duplication	gene amplification	9
STAG3L1	ENSG00000205583	7	transcribed_unprocessed_pseudogene	pseudogene	human-specific gene duplication or expansion	gene amplification	5,6,23
STRA6	ENSG00000137868	15	protein_coding	protein-coding	human-specific gene	human-specific gene (undefined feature)	25
STRC	ENSG00000242866	15	protein_coding	protein-coding	human-specific gene duplication	gene amplification	9
SULT1A1	ENSG00000196502	16	protein_coding	protein-coding	human-specific gene duplication	gene amplification	9,26
SYT15	ENSG00000204176	10	protein_coding	protein-coding	human-specific gene duplication	gene amplification	9
SYT15	ENSG00000277758	10	protein_coding	protein-coding	human-specific gene duplication	gene amplification	9
SYT2	ENSG00000143858	1	protein_coding	protein-coding	human-specific gene duplication	gene amplification	9
TAS2R12	ENSG00000256682	12	transcribed_processed_pseudogene	pseudogene	human-specific loss os function for gene	gene loss	37
TAS2R2P	ENSG00000203523	7	processed_pseudogene	pseudogene	human-specific loss os function for gene	gene loss	37
TAS2R62P	ENSG00000234066	7	unitary_pseudogene	pseudogene	human-specific loss os function for gene	gene loss	37
TBC1D26	ENSG00000214946	17	protein_coding	protein-coding	human-specific gene duplication	gene amplification	9
TBC1D29	ENSG00000266733	17	protein_coding	protein-coding	human-specific gene duplication	gene amplification	9
TBC1D2B	ENSG00000167202	15	protein_coding	protein-coding	human-specific gene duplication	gene amplification	9
TBC1D3	ENSG00000274611	17	protein_coding	protein-coding	human-specific gene expansion	gene amplification	43,25,40,17,22
TBC1D8B	ENSG00000133138	X	protein_coding	protein-coding	human-specific retrotransposon insertion	gene structure alteration	18
TBX20	ENSG00000164532	7	protein_coding	protein-coding	human-specific gene duplication	gene amplification	9
TCAF2	ENSG00000170379	7	protein_coding	protein-coding	human-specific gene duplication or expansion	gene amplification	5,23
TCAF2P1	ENSG00000159860	7	unprocessed_pseudogene	pseudogene	human-specific gene	human-specific gene (undefined feature)	6
TCEB3C	ENSG00000183791	18	protein_coding	protein-coding	human-specific gene	human-specific gene (undefined feature)	6
TCF15	ENSG00000125878	20	protein_coding	protein-coding	modern human-specific coding change	gene sequence alteration	4
TCF7L2	ENSG00000148737	10	protein_coding	protein-coding	human-specific derived allele	human-specific gene (undefined feature)	15
TDG	ENSG00000139372	12	protein_coding	protein-coding	human-specific gene amplification	gene amplification	2,3
TDH	ENSG00000154316	8	unitary_pseudogene	pseudogene	human-specific gene loss or pseudogene	gene loss	36
TENM1	ENSG00000009694	X	protein_coding	protein-coding	flanking human accelerated region	regulatory region alteration	14
TENM3	ENSG00000218336	4	protein_coding	protein-coding	flanking human accelerated region	regulatory region alteration	14
TEX28	ENSG00000278057	X	protein_coding	protein-coding	human-specific gene duplication	gene amplification	7
TEX28P1	ENSG00000274962	X	unprocessed_pseudogene	pseudogene	human-specific gene duplication	gene amplification	7
TFCP2L1	ENSG00000115112	2	protein_coding	protein-coding	flanking human accelerated region	regulatory region alteration	14
THOC3	ENSG00000051596	5	protein_coding	protein-coding	human-specific gene duplication	gene amplification	9
TIGIT	ENSG00000181847	3	protein_coding	protein-coding	human-specific promoter	regulatory region alteration	18
TISP43	ENSG00000183292	2	protein_coding	protein-coding	human-specific gene	human-specific gene (undefined feature)	6
TLK2	ENSG00000146872	17	protein_coding	protein-coding	human-specific gene duplication	gene amplification	9
TLN1	ENSG00000137076	9	protein_coding	protein-coding	modern human-specific splice site	gene structure alteration	4
TMEM128	ENSG00000132406	4	protein_coding	protein-coding	human-specific gene duplication	gene amplification	9
TMEM14D	ENSG00000214881	10	processed_pseudogene	pseudogene	human-specific gene	human-specific gene (undefined feature)	6
TMEM183A	ENSG00000163444	1	protein_coding	protein-coding	human-specific de novo originated protein-coding gene with increased positive selection	de novo origin	43
TMEM191A	ENSG00000226287	22	processed_transcript	long non-coding	human-specific gene duplication	gene amplification	9
TMEM236	ENSG00000148483	10	protein_coding	protein-coding	human-specific gene duplication	gene amplification	7
TMEM254	ENSG00000133678	10	protein_coding	protein-coding	human-specific gene duplication or expansion	gene amplification	5,23
TMPRSS11E	ENSG00000087128	4	protein_coding	protein-coding	human-specific gene duplication	gene amplification	7
TNFRSF1B	ENSG00000028137	1	protein_coding	protein-coding	human-specific exon gain from retrotransposon	gene structure alteration	51,11,18
TNFRSF9	ENSG00000049249	1	protein_coding	protein-coding	modern human-specific splice site	gene structure alteration	4
TP53TG3	ENSG00000183632	16	protein_coding	protein-coding	human-specific gene duplication	gene amplification	9
TP53TG3C	ENSG00000205457	16	protein_coding	protein-coding	human-specific gene	human-specific gene (undefined feature)	6
TP53TG3C	ENSG00000278848	16	protein_coding	protein-coding	human-specific gene	human-specific gene (undefined feature)	6
TP53TG3D	ENSG00000205456	16	protein_coding	protein-coding	human-specific gene	human-specific gene (undefined feature)	6
TPD52L3	ENSG00000170777	9	protein_coding	protein-coding	modern human-specific coding change	gene sequence alteration	4
TPPP	ENSG00000171368	5	protein_coding	protein-coding	human-specific gene duplication	gene amplification	9
TPTE	ENSG00000274391	21	protein_coding	protein-coding	human-specific gene duplication	gene amplification	9
TPTE2	ENSG00000132958	13	protein_coding	protein-coding	lineage-specific segmental duplication	gene amplification	9,4
TRGV10	ENSG00000211694	7	TR_V_gene	protein-coding	human-specific loss os function for gene	gene loss	37
TRIM49C	ENSG00000204449	11	protein_coding	protein-coding	human-specific gene	human-specific gene (undefined feature)	6
TRIM50	ENSG00000146755	7	protein_coding	protein-coding	human-specific gene duplication	gene amplification	9
TRIM51	ENSG00000124900	11	protein_coding	protein-coding	human-specific gene duplication	gene amplification	22
TRIM51FP	ENSG00000219061	11	unprocessed_pseudogene	pseudogene	human-specific gene	human-specific gene (undefined feature)	6
TRIM60	ENSG00000176979	4	protein_coding	protein-coding	human-specific isoform	gene structure alteration	18
TRIM64	ENSG00000204450	11	protein_coding	protein-coding	human-specific gene	human-specific gene (undefined feature)	6
TRIM74	ENSG00000155428	7	protein_coding	protein-coding	human-specific gene duplication	gene amplification	9,6
TYRL	ENSG00000123447	11	unprocessed_pseudogene	pseudogene	human-specific gene	human-specific gene (undefined feature)	6
UBC	ENSG00000150991	12	protein_coding	protein-coding	human-specific gene duplication or expansion	gene amplification	5,23
UBE2Q2P1	ENSG00000189136	15	transcribed_unprocessed_pseudogene	pseudogene	human-specific gene duplication	gene amplification	9
UBTFL3	ENSG00000204699	2	unprocessed_pseudogene	pseudogene	human-specific gene	human-specific gene (undefined feature)	6
ULK4P3	ENSG00000178081	15	transcribed_unprocessed_pseudogene	pseudogene	human-specific gene	human-specific gene (undefined feature)	6
UNC93B5	ENSG00000184795	11	unprocessed_pseudogene	pseudogene	human-specific gene	human-specific gene (undefined feature)	6
USP10	ENSG00000103194	16	protein_coding	protein-coding	human-specific gene amplification	gene amplification	2,3,5
UTP11L	ENSG00000183520	1	protein_coding	protein-coding	human-specific retrotransposon insertion	gene structure alteration	18
VAMP7	ENSG00000124333	X	protein_coding	protein-coding	human-specific gene duplication onto Y pseudoautosomal region	gene amplification	31
VCX2	ENSG00000177504	X	protein_coding	protein-coding	human-specific gene	human-specific gene (undefined feature)	25
VCX3A	ENSG00000169059	X	protein_coding	protein-coding	human-specific gene	human-specific gene (undefined feature)	25
VCX3B	ENSG00000205642	X	protein_coding	protein-coding	human-specific gene	human-specific gene (undefined feature)	25
VCY	ENSG00000129864	Y	protein_coding	protein-coding	human-specific gene	human-specific gene (undefined feature)	25
VIPR1	ENSG00000114812	3	protein_coding	protein-coding	high human-specific amino acid substitutions in membrane protein	gene sequence alteration	34
VN1R3	ENSG00000180663	16	unitary_pseudogene	pseudogene	human-specific gene	human-specific gene (undefined feature)	25
VNN2	ENSG00000112303	6	protein_coding	protein-coding	human-specific pseudogene	new non-coding gene	37
WASH1	ENSG00000181404	9	protein_coding	protein-coding	human-specific gene duplication	gene amplification	7,6
WASH2P	ENSG00000146556	2	transcribed_unprocessed_pseudogene	pseudogene	human-specific gene duplication or copy number variation	gene amplification	7,5,6,23
WASH4P	ENSG00000234769	16	unprocessed_pseudogene	pseudogene	human-specific gene duplication	gene amplification	7
WASH6P	ENSG00000182484	X	transcribed_unprocessed_pseudogene	pseudogene	human-specific gene expansion	gene amplification	3,6,24
WDR66	ENSG00000158023	12	protein_coding	protein-coding	human-specific isoform	gene structure alteration	18
WI2-1896O14.1	ENSG00000215861	1	unprocessed_pseudogene	pseudogene	human-specific gene	human-specific gene (undefined feature)	6
WWOX	ENSG00000186153	16	protein_coding	protein-coding	modern human-specific coding change	gene sequence alteration	4
XAGE1A	ENSG00000204379	X	protein_coding	protein-coding	human-specific gene	human-specific gene (undefined feature)	6
XAGE1B	ENSG00000204382	X	protein_coding	protein-coding	human-specific gene	human-specific gene (undefined feature)	6
ZDHHC11	ENSG00000188818	5	protein_coding	protein-coding	human-specific gene duplication	gene amplification	9
ZDHHC11B	ENSG00000206077	5	protein_coding	protein-coding	human-specific gene	human-specific gene (undefined feature)	6
ZFC3H1	ENSG00000133858	12	protein_coding	protein-coding	modern human-specific coding change	gene sequence alteration	4
ZFP36L1	ENSG00000185650	14	protein_coding	protein-coding	hominoid-specific de novo originated protein-coding gene	de novo origin	1
ZMYND11	ENSG00000015171	10	protein_coding	protein-coding	human-specific exon loss	gene structure alteration	12
ZNF138	ENSG00000197008	7	protein_coding	protein-coding	human-specific gene	human-specific gene (undefined feature)	6
ZNF271P	ENSG00000257267	18	unitary_pseudogene	pseudogene	hominoid-specific de novo originated protein-coding gene	de novo origin	1
ZNF286A	ENSG00000187607	17	protein_coding	protein-coding	human-specific gene duplication	gene amplification	9
ZNF286A	ENSG00000255104	17	protein_coding	protein-coding	human-specific gene duplication	gene amplification	9
ZNF322	ENSG00000181315	6	protein_coding	protein-coding	human-specific gene duplication or expansion	gene amplification	5
ZNF322P1	ENSG00000188801	9	processed_pseudogene	pseudogene	human-specific gene duplication or copy number variation	gene amplification	7,6,23
ZNF355P	ENSG00000168122	21	unprocessed_pseudogene	pseudogene	human-specific gene	human-specific gene (undefined feature)	6
ZNF492	ENSG00000229676	19	protein_coding	protein-coding	human-specific gene or paralog	gene amplification	54
ZNF519	ENSG00000175322	18	protein_coding	protein-coding	human-specific gene duplication	gene amplification	9
ZNF595	ENSG00000272602	4	protein_coding	protein-coding	human-specific gene duplication or copy number variation	gene amplification	9,5,23
ZNF638	ENSG00000075292	2	protein_coding	protein-coding	splice site mutation fixed in modern humans	gene structure alteration	4
ZNF705B	ENSG00000215356	8	protein_coding	protein-coding	human-specific gene	human-specific gene (undefined feature)	6
ZNF705G	ENSG00000215372	8	protein_coding	protein-coding	human-specific gene duplication	gene amplification	7
ZNF790	ENSG00000197863	19	protein_coding	protein-coding	human-specific gene duplication	gene amplification	22
ZNF843	ENSG00000176723	16	protein_coding	protein-coding	human-specific de novo originated protein-coding gene	de novo origin	8
ZNF85	ENSG00000105750	19	protein_coding	protein-coding	human-specific gene	human-specific gene (undefined feature)	29
ZNF850	ENSG00000267041	19	protein_coding	protein-coding	human-specific gene loss or pseudogene	gene loss	36
ZNF962P	ENSG00000215604	13	unprocessed_pseudogene	pseudogene	human-specific gene	human-specific gene (undefined feature)	6

## Sheet: References
Ref #	Year	Publication
1	2012	Xie C, Zhang YE, Chen J-Y, Liu C-J, Zhou W-Z, Li Y, Zhang M, Zhang R, Wei L, Li C-Y. 2012. Hominoid-Specific De Novo Protein-Coding Genes Originating from Long Non-Coding RNAs. PLoS Genet 8(9):e1002942. https://doi.org/10.1371/journal.pgen.1002942
2	2010	Armengol G, Knuutila S, Lozano JJ, Madrigal I, Caballín M-R. 2010. Identification of human specific gene duplications relative to other primates by array CGH and quantitative PCR. Genomics 95(4):203–209. https://doi.org/10.1016/j.ygeno.2010.02.003
3	2004	Fortna A, Kim Y, MacLaren E, Marshall K, Hahn G, Meltesen L, Brenton M, Hink R, Burgers S, Hernandez-Boussard T, et al. 2004. Lineage-Specific Gene Duplication and Loss in Human and Great Ape Evolution. PLoS Biol 2(7):e207. https://doi.org/10.1371/journal.pbio.0020207
4	2014	Prüfer K, Racimo F, Patterson N, Jay F, Sankararaman S, Sawyer S, Heinze A, Renaud G, Sudmant PH, de Filippo C, Li H , et al. 2014. The complete genome sequence of a Neandertal from the Altai Mountains. Nature 505(7481):43-49. https://doi.org/10.1038/nature12886
5	2013	Sassa T. 2013. The Role of Human-Specific Gene Duplications During Brain Development and Evolution. Journal of Neurogenetics 27(3):86-96 https://doi.org/10.3109/01677063.2013.789512
6	2010	Zhang YE, Vibranovski MD, Landback P, Marais GAB, Long M. 2010. Chromosomal Redistribution of Male-Biased Genes in Mammalian Evolution with Two Bursts of Gene Gain on the X Chromosome. PLoS Biol 8(10):e1000494. https://doi.org/10.1371/journal.pbio.1000494
7	2010	Itan Y, Bryson K, Thomas MG. 2010. Detecting Gene Duplications in the Human Lineage. Annals of Human Genetics 74:555–565. https://doi.org/10.1111/j.1469-1809.2010.00609.x
8	2011	Wu D-D, Irwin DM, Zhang Y-P. 2011. De Novo Origin of Human Protein-Coding Genes. PLoS Genetics 7(11):e1002379. https://doi.org/10.1371/journal.pgen.1002379
9	2005	Cheng Z, Ventura M, She X, Khaitovich P, Graves T, Osoegawa K, Church D, DeJong P, Wilson RK, Pääbo S, et al. 2005. A genome-wide comparison of recent chimpanzee and human segmental duplications. Nature 437:88-93 https://doi.org/10.1038/nature04000
10	2005	Wheelan SJ, Aizawa Y, Han JS, Boeke JD. 2005. Gene-breaking: A new paradigm for human retrotransposon-mediated gene evolution. Genome Research 15(8):1073-1078. https://doi.org/10.1101/gr.3688905
11	2007	Sorek R. 2007. The birth of new exons: Mechanisms and evolutionary consequences. RNA 13(10):1603-1608. https://doi.org/10.1261/rna.682507
12	2015	Wang J, Lu Z, Tokheim CJ, Miller SE, Xing Y. 2015. Species-Specific Exon Loss in Human Transcriptomes. Molecular Biology and Evolution 32(2):481-494. https://doi.org/10.1093/molbev/msu317
13	2009	Knowles DG, McLysaght A. Recent de novo origin of human protein-coding genes. 2009. Genome Research 19(10):1752-1759. https://doi.org/10.1101/gr.095026.109
14	2015	Franchini LF, Pollard KS. 2015. Can a few non‐coding mutations make a human brain? Bioessays 37(10):1054-1061. https://doi.org/10.1002/bies.201500049
15	2016	Schwarz F, Springer SA, Altheide TK, Varki NM, Gagneux P, Varki A. 2016 Human-specific derived alleles of CD33 and other genes protect against postreproductive cognitive decline. Proceedings of the National Academy of Sciences of the United States of America 113(1):74-79. https://doi.org/10.1073/pnas.1517951112
16	2015	Bae B, Jayaraman D, Walsh CA. 2015. Genetic Changes Shaping the Human Brain. Developmental cell 32(4):423-434. https://doi.org/10.1016/j.devcel.2015.01.035
17	2013	Jimenez SA, Piera-Velazquez S. 2013. Potential role of human-specific genes, human-specific microRNAs and human-specific non-coding regulatory RNAs in the pathogenesis of Systemic Sclerosis and Sjögren's Syndrome. Autoimmunity Reviews 12(11):1046-1051. https://doi.org/10.1016/j.autrev.2013.04.004
18	2011	Kim DS, Hahn Y. 2011. Identification of human-specific transcript variants induced by DNA insertions in the human genome. Bioinformatics 27(1):14-21. https://doi.org/ 10.1093/bioinformatics/btq612
19	2015	Franchini LF, Pollard KS. 2015. Genomic approaches to studying human-specific developmental traits. Development 142(18):3100-12. https://doi.org/ 10.1242/dev.120048.
20	2010	Mandel AL, Peyrot des Gachons C, Plank KL, Alarcon S, Breslin PAS. 2010. Individual Differences in AMY1 Gene Copy Number, Salivary α-Amylase Levels, and the Perception of Oral Starch. PLoS ONE 5(10):e13352. https://doi.org/10.1371/journal.pone.0013352.
21	2008	Kelley JL, Swanson WJ. 2008. Positive selection in the human genome: from genome scans to biological significance. Annual Review of Genomics Human Genetics. 9:143-60. https://doi.org/10.1146/annurev.genom.9.081307.164411.
22	2016	Dennis MY, Eichler EE. 2016. Human adaptation and evolution by segmental duplication. Current Opinion in Genetics & Development 41:44-52. doi: 10.1016/j.gde.2016.08.001
13	2010	Sudmant PH, Kitzman JO, Antonacci F, Alkan C, Malig M, Tsalenko A, Sampas N, Bruhn L, Shendure J, et al. 2010. Diversity of Human Copy Number Variation and Multicopy Genes. Science 330(6004):641-646. https://doi.org/10.1126/science.1197005
24	2007	Dumas L, Kim YH, Karimpour-Fard A, Cox M, Hopkins J, Pollack JR, Sikela JM. 2007. Gene copy number variation spanning 60 million years of human and primate evolution. Genome Research 17(9):1266-1277. https://doi.org/10.1101/gr.6557307
25	2016	Baird A, Costantini T, Coimbra R, Eliceiri BP. 2016. Injury, inflammation and the emergence of human‐specific genes. Wound Repair and Regeneration 24(3):602-606. https://doi.org/10.1111/wrr.12422
26	2011	Cooper DN, Kehrer-Sawatzki H. 2011. Exploring the potential relevance of human-specific genes to complex disease. Human Genomics 5(2):99-107. https://doi.org/10.1186/1479-7364-5-2-99
27	2011	McLean CY, Reno PL, Pollen AA, Bassan AI, Capellini TD, Guenther C, Indjeian VB, Lim X, Menke DB, Schaar BT, et al. 2011. Human-specific loss of regulatory DNA and the evolution of human-specific traits. Nature 471(7337):216-219. https://doi.org/10.1038/nature09774
28	2015	Florio M, Albert M, Taverna E, Namba T, Brandl H, Lewitus E, Haffner C, Sykes A, Wong FK, Peters J, et al. 2015. Human-specific gene ARHGAP11B promotes basal progenitor amplification and neocortex expansion. Science 347(6229):1465-1470. https://doi.org/10.1126/science.aaa1975
29	2011	Zhang YE, Landback P, Vibranovski MD, Long M. 2011. Accelerated Recruitment of New Brain Development Genes into the Human Genome. PLoS Biology 9(10):e1001179. https://doi.org/10.1371/journal.pbio.1001179
30	2005	Mekel-Bobrov N, Gilbert SL, Evans PD, Vallender EJ, Anderson JR, Hudson RR, Tishkoff SA, Lahn BT. 2005. Ongoing adaptive evolution of ASPM, a brain size determinant in Homo sapiens. Science 309(5741):1720-2. https://doi.org/10.1126/science.1116815
31	2005	Varki A, Altheide TK. 2005. Comparing the human and chimpanzee genomes: Searching for needles in a haystack. Genome Research 15:1746-1758. https://doi.org/10.1101/gr.3737405
32	2003	Zhang J. 2003. Evolution of the human ASPM gene, a major determinant of brain size. Genetics 165(4):2063-2070
33	2010	Li C-Y, Zhang Y, Wang Z, Zhang Y, Cao C, Zhang P-W, Lu S-J, Li X-M, Yu Q, Zheng X, et al. 2010. A Human-Specific De Novo Protein-Coding Gene Associated with Human Brain Functions. PLoS Computational Biology 6(3):e1000734. https://doi.org/10.1371/journal.pcbi.1000734
34	2016	De Freitas GB, Gonçalves RA, Gralle M. 2016. Functional test of PCDHB11, the most human-specific neuronal surface protein. BMC Evolutionary Biology 16:75. https://doi.org/10.1186/s12862-016-0652-x
35	2006	Buzdin A, Kovalskaya-Alexandrova E, Gogvadze E, Sverdlov E. 2006. At Least 50% of Human-Specific HERV-K (HML-2) Long Terminal Repeats Serve In Vivo as Active Promoters for Host Nonrepetitive DNA Transcription. Journal of Virology 80(21):10752-10762. https://doi.org/10.1128/JVI.00871-06
36	2010	Kim HL, Igawa T, Kawashima A, Satta Y, Takahata N. 2010. Divergence, demography and gene loss along the human lineage. Philosophical Transactions of the Royal Society B: Biological Sciences 365(1552):2451-2457. https://doi.org/10.1098/rstb.2010.0004
37	2006	ayakawa T, Aki I, Varki A, Satta Y, Takahata N. 2006. Fixation of the Human-Specific CMP-N-Acetylneuraminic Acid Hydroxylase Pseudogene and Implications of Haplotype Diversity for Human Evolution. Genetics 172(2):1139-1146. https://doi.org/10.1534/genetics.105.046995
38	2007	Buzdin A. 2007. Human-specific endogenous retroviruses. Scientific World Journal 7:1848-68. https://doi.org/10.1100/tsw.2007.270
39	2006	Demuth JP, Bie TD, Stajich JE, Cristianini N, Hahn MW. 2006. The Evolution of Mammalian Gene Families. PLoS ONE 1(1):e85. https://doi.org/10.1371/journal.pone.0000085
40	2014	Zhang YE, Long M. 2014. New genes contribute to genetic and phenotypic novelties in human evolution. Current Opinion in Genetics & Development 29:90-96. https://doi.org/10.1016/j.gde.2014.08.013
41	2009	Costa V, Casamassimi A, Roberto R, Gianfrancesco F, Matarazzo MR, D'Urso M, D'Esposito M, Rocchi M, Ciccodicola A. 2009. DDX11L: a novel transcript family emerging from human subtelomeric regions. BMC Genomics 10:250. https://doi.org/10.1186/1471-2164-10-250
42	2010	Hu HY, He L, Fominykh K, Yan Z, Guo S, Zhang X, Taylor MS, Tang L, Li J, Liu J, et al. 2010. Evolution of the human-specific microRNA miR-941. Nature Communications 3:1145. https://doi.org/10.1038/ncomms2146
43	2009	Stahl PD, Wainszelbaum MJ. 2009. Human-Specific Genes May Offer a Unique Window into Human Cell Signaling. Science Signaling 2(89):pe59. https://doi.org/10.1126/scisignal.289pe59
44	2012	Burbano HA, Green RE, Maricic T, Lalueza-Fox C, de la Rasilla M, Rosas A, Kelso J, Pollard KS, Lachmann M, Pääbo S. 2012 Analysis of Human Accelerated DNA Regions Using Archaic Hominin Genomes. PLoS ONE 7(3):e32877. https://doi.org/10.1371/journal.pone.0032877
45	2005	Evans PD, Gilbert SL, Mekel-Bobrov N, Vallender EJ, Anderson JR, Vaez-Azizi LM, Tishkoff SA, Hudson RR, Lahn BT. 2005. Microcephalin, a gene regulating brain size, continues to evolve adaptively in humans. Science 309(5741):1717-20. https://doi.org/10.1126/science.1113722
46	2012	Fairbanks DJ, Fairbanks AD, Ogden TH, Parker GJ, Maughan PJ. 2012. NANOGP8: Evolution of a Human-Specific Retro-Oncogene. G3:Genes|Genomes|Genetics 2(11):1447-1457. https://doi.org/10.1534/g3.112.004366
47	2006	Popesco MC, Maclaren EJ, Hopkins J, Dumas L, Cox M, Meltesen L, McGavran L, Wyckoff GJ, Sikela JM. 2006. Human lineage-specific amplification, selection, and neuronal expression of DUF1220 domains. Science 313(5791):1304-7. https://doi.org/10.1126/science.1127980
48	2013	Priddle TH, Crow TJ. 2013. Protocadherin 11X/Y a Human-Specific Gene Pair: an Immunohistochemical Survey of Fetal and Adult Brains. Cerebral Cortex 23(8):1933-1941. https://doi.org/10.1093/cercor/bhs181
49	2002	Zhang J, Webb DM, Podlaha O. 2002. Accelerated protein evolution and origins of human-specific features: Foxp2 as an example. Genetics 162(4):1825-1835
50	2012	Dennis MY, Nuttle X, Sudmant PH, Antonacci F, Graves TA, Nefedov M, Rosenfeld JA, Sajjadian S, Malig M, Kotkiewicz H. 2012. Evolution of Human-Specific Neural SRGAP2 Genes by Incomplete Segmental Duplication. Cell 149(4):912–922. http://dx.doi.org/10.1016/j.cell.2012.03.033
51	2004	Singer SS, Männel DN, Hehlgans T, Brosius J, Schmitz J. 2004. From "junk" to gene: curriculum vitae of a primate receptor isoform gene. Journal of Molecular Biology 341(4):883-6. https://doi.org/10.1016/j.jmb.2004.06.070
52	2017	Dougherty ML, Nuttle X, Penn O, Nelson BJ, Huddleston J, Baker C, Harshman L, Duyzend MH, Ventura M, Antonacci F, Sandstrom R, Dennis MY, Eichler EE. 2017 The birth of a human-specific neural gene by incomplete duplication and gene fusion. Genome Biology 18:49 https://doi.org/10.1186/s13059-017-1163-9
53	2018	Suzuki IK, Gacquer D, Van Heurck R, Kumar D, Wojno M, Bilheu A, Herpoel A, Lambert N, Cheron J, Polleux F, Detours V, Vanderhaeghen P. 2018 Human-specific NOTCH2NL genes expand cortical neurogenesis through delta/notch regulation. Cell. 173(6):1370-1384.e16. https://doi.org/10.1016/j.cell.2018.03.067
54	2018	Florio M, Heide M, Pinson A, Brandl H, Albert M, Winkler S, Wimberger P, Huttner WB, Hiller M. 2018 Evolution and cell-type specificity of human-specific genes preferentially expressed in progenitors of fetal neocortex. eLife 7:e32332. https://doi.org/10.7554/eLife.32332.001

## Sheet: HumanSpecific Gene Families
1	Olfactory Receptor family (863 members)
OR10A2	OR
OR10A3	OR
OR10A4	OR
OR10A5	OR
OR10A6	OR
OR10A7	OR
OR10AA1P	OR
OR10AB1P	OR
OR10AC1	OR
OR10AD1	OR
OR10AE1P	OR
OR10AE3P	OR
OR10AF1P	OR
OR10AG1	OR
OR10AH1P	OR
OR10AK1P	OR
OR10B1P	OR
OR10C1	OR
OR10D1P	OR
OR10D3	OR
OR10D4P	OR
OR10D5P	OR
OR10G2	OR
OR10G3	OR
OR10G4	OR
OR10G5P	OR
OR10G6	OR
OR10G7	OR
OR10G8	OR
OR10G9	OR
OR10H1	OR
OR10H2	OR
OR10H3	OR
OR10H4	OR
OR10H5	OR
OR10J1	OR
OR10J2P	OR
OR10J3	OR
OR10J4	OR
OR10J5	OR
OR10J6P	OR
OR10J7P	OR
OR10J8P	OR
OR10J9P	OR
OR10K1	OR
OR10K2	OR
OR10N1P	OR
OR10P1	OR
OR10Q1	OR
OR10Q2P	OR
OR10R1P	OR
OR10R2	OR
OR10R3P	OR
OR10S1	OR
OR10T1P	OR
OR10T2	OR
OR10U1P	OR
OR10V1	OR
OR10V2P	OR
OR10V3P	OR
OR10W1	OR
OR10X1	OR
OR10Y1P	OR
OR10Z1	OR
OR11A1	OR
OR11G1P	OR
OR11G2	OR
OR11H1	OR
OR11H12	OR
OR11H13P	OR
OR11H2	OR
OR11H3P	OR
OR11H4	OR
OR11H5P	OR
OR11H6	OR
OR11H7	OR
OR11I1P	OR
OR11J2P	OR
OR11J5P	OR
OR11K1P	OR
OR11K2P	OR
OR11L1	OR
OR11M1P	OR
OR11N1P	OR
OR11Q1P	OR
OR12D1	OR
OR12D2	OR
OR12D3	OR
OR13A1	OR
OR13C1P	OR
OR13C2	OR
OR13C3	OR
OR13C4	OR
OR13C5	OR
OR13C6P	OR
OR13C7	OR
OR13C8	OR
OR13C9	OR
OR13D1	OR
OR13D2P	OR
OR13D3P	OR
OR13E1P	OR
OR13F1	OR
OR13G1	OR
OR13H1	OR
OR13I1P	OR
OR13J1	OR
OR13K1P	OR
OR13Z1P	OR
OR13Z2P	OR
OR13Z3P	OR
OR14A16	OR
OR14A2	OR
OR14C36	OR
OR14I1	OR
OR14J1	OR
OR14K1	OR
OR14L1P	OR
OR1A1	OR
OR1A2	OR
OR1AA1P	OR
OR1AB1P	OR
OR1AC1P	OR
OR1B1	OR
OR1C1	OR
OR1D2	OR
OR1D3P	OR
OR1D4	OR
OR1D5	OR
OR1E1	OR
OR1E2	OR
OR1E3	OR
OR1F1	OR
OR1F12	OR
OR1F2P	OR
OR1G1	OR
OR1H1P	OR
OR1I1	OR
OR1J1	OR
OR1J2	OR
OR1J4	OR
OR1K1	OR
OR1L1	OR
OR1L3	OR
OR1L4	OR
OR1L6	OR
OR1L8	OR
OR1M1	OR
OR1M4P	OR
OR1N1	OR
OR1N2	OR
OR1P1	OR
OR1Q1	OR
OR1R1P	OR
OR1S1	OR
OR1S2	OR
OR1X1P	OR
OR1X5P	OR
OR2A1	OR
OR2A1-AS1	OR
OR2A12	OR
OR2A13P	OR
OR2A14	OR
OR2A15P	OR
OR2A2	OR
OR2A20P	OR
OR2A25	OR
OR2A3P	OR
OR2A4	OR
OR2A41P	OR
OR2A42	OR
OR2A5	OR
OR2A7	OR
OR2A9P	OR
OR2AD1P	OR
OR2AE1	OR
OR2AF1P	OR
OR2AG1	OR
OR2AG2	OR
OR2AH1P	OR
OR2AI1P	OR
OR2AJ1	OR
OR2AK2	OR
OR2AL1P	OR
OR2AM1P	OR
OR2AO1P	OR
OR2AP1	OR
OR2AQ1P	OR
OR2AS1P	OR
OR2AS2P	OR
OR2AT1P	OR
OR2AT2P	OR
OR2AT4	OR
OR2B11	OR
OR2B2	OR
OR2B3	OR
OR2B4P	OR
OR2B6	OR
OR2B7P	OR
OR2B8P	OR
OR2BH1P	OR
OR2C1	OR
OR2C3	OR
OR2D2	OR
OR2D3	OR
OR2E1P	OR
OR2F1	OR
OR2F2	OR
OR2G1P	OR
OR2G2	OR
OR2G3	OR
OR2G6	OR
OR2H1	OR
OR2H2	OR
OR2H4P	OR
OR2H5P	OR
OR2I1P	OR
OR2J1	OR
OR2J2	OR
OR2J3	OR
OR2J4P	OR
OR2K2	OR
OR2L13	OR
OR2L1P	OR
OR2L2	OR
OR2L3	OR
OR2L5	OR
OR2L6P	OR
OR2L8	OR
OR2L9P	OR
OR2M1P	OR
OR2M2	OR
OR2M3	OR
OR2M4	OR
OR2M5	OR
OR2M7	OR
OR2N1P	OR
OR2P1P	OR
OR2Q1P	OR
OR2R1P	OR
OR2S1P	OR
OR2S2	OR
OR2T1	OR
OR2T10	OR
OR2T11	OR
OR2T12	OR
OR2T2	OR
OR2T27	OR
OR2T29	OR
OR2T3	OR
OR2T32P	OR
OR2T33	OR
OR2T34	OR
OR2T35	OR
OR2T4	OR
OR2T5	OR
OR2T6	OR
OR2T7	OR
OR2T8	OR
OR2U1P	OR
OR2U2P	OR
OR2V1	OR
OR2V2	OR
OR2W1	OR
OR2W2P	OR
OR2W3	OR
OR2W4P	OR
OR2W5	OR
OR2W6P	OR
OR2X1P	OR
OR2Y1	OR
OR2Z1	OR
OR3A1	OR
OR3A2	OR
OR3A3	OR
OR3A4P	OR
OR3A5P	OR
OR3B1P	OR
OR3D1P	OR
OR4A10P	OR
OR4A11P	OR
OR4A12P	OR
OR4A13P	OR
OR4A14P	OR
OR4A15	OR
OR4A16	OR
OR4A17P	OR
OR4A18P	OR
OR4A19P	OR
OR4A1P	OR
OR4A21P	OR
OR4A2P	OR
OR4A3P	OR
OR4A40P	OR
OR4A41P	OR
OR4A42P	OR
OR4A43P	OR
OR4A44P	OR
OR4A45P	OR
OR4A46P	OR
OR4A47	OR
OR4A48P	OR
OR4A49P	OR
OR4A4P	OR
OR4A5	OR
OR4A50P	OR
OR4A6P	OR
OR4A7P	OR
OR4A8	OR
OR4A9P	OR
OR4B1	OR
OR4B2P	OR
OR4C10P	OR
OR4C11	OR
OR4C12	OR
OR4C13	OR
OR4C14P	OR
OR4C15	OR
OR4C16	OR
OR4C1P	OR
OR4C2P	OR
OR4C3	OR
OR4C45	OR
OR4C46	OR
OR4C49P	OR
OR4C4P	OR
OR4C5	OR
OR4C50P	OR
OR4C6	OR
OR4C7P	OR
OR4C9P	OR
OR4D1	OR
OR4D10	OR
OR4D11	OR
OR4D12P	OR
OR4D2	OR
OR4D5	OR
OR4D6	OR
OR4D7P	OR
OR4D8P	OR
OR4D9	OR
OR4E2	OR
OR4F13P	OR
OR4F14P	OR
OR4F15	OR
OR4F16	OR
OR4F17	OR
OR4F1P	OR
OR4F21	OR
OR4F28P	OR
OR4F29	OR
OR4F2P	OR
OR4F3	OR
OR4F4	OR
OR4F5	OR
OR4F6	OR
OR4F7P	OR
OR4F8P	OR
OR4G11P	OR
OR4G1P	OR
OR4G2P	OR
OR4G4P	OR
OR4H12P	OR
OR4H6P	OR
OR4K1	OR
OR4K11P	OR
OR4K12P	OR
OR4K13	OR
OR4K14	OR
OR4K15	OR
OR4K16P	OR
OR4K17	OR
OR4K2	OR
OR4K3	OR
OR4K4P	OR
OR4K5	OR
OR4K6P	OR
OR4K7P	OR
OR4K8P	OR
OR4L1	OR
OR4M1	OR
OR4M2	OR
OR4N1P	OR
OR4N2	OR
OR4N3P	OR
OR4N4	OR
OR4N5	OR
OR4P1P	OR
OR4P4	OR
OR4Q1P	OR
OR4Q2	OR
OR4Q3	OR
OR4R1P	OR
OR4R2P	OR
OR4R3P	OR
OR4S1	OR
OR4S2	OR
OR4T1P	OR
OR4U1P	OR
OR4V1P	OR
OR4X1	OR
OR4X2	OR
OR4X7P	OR
OR51A10P	OR
OR51A1P	OR
OR51A2	OR
OR51A3P	OR
OR51A4	OR
OR51A5P	OR
OR51A6P	OR
OR51A7	OR
OR51A8P	OR
OR51A9P	OR
OR51AB1P	OR
OR51B2	OR
OR51B3P	OR
OR51B4	OR
OR51B5	OR
OR51B6	OR
OR51B8P	OR
OR51C1P	OR
OR51C4P	OR
OR51D1	OR
OR51E1	OR
OR51E2	OR
OR51F1	OR
OR51F2	OR
OR51F3P	OR
OR51F4P	OR
OR51F5P	OR
OR51G1	OR
OR51G2	OR
OR51H1	OR
OR51H2P	OR
OR51I1	OR
OR51I2	OR
OR51J1	OR
OR51K1P	OR
OR51L1	OR
OR51M1	OR
OR51N1P	OR
OR51P1P	OR
OR51Q1	OR
OR51R1P	OR
OR51S1	OR
OR51T1	OR
OR51V1	OR
OR52A1	OR
OR52A4	OR
OR52A5	OR
OR52B1P	OR
OR52B2	OR
OR52B3P	OR
OR52B4	OR
OR52B5P	OR
OR52B6	OR
OR52D1	OR
OR52E1	OR
OR52E2	OR
OR52E3P	OR
OR52E4	OR
OR52E5	OR
OR52E6	OR
OR52E7P	OR
OR52E8	OR
OR52H1	OR
OR52H2P	OR
OR52I1	OR
OR52I2	OR
OR52J1P	OR
OR52J2P	OR
OR52J3	OR
OR52K1	OR
OR52K2	OR
OR52K3P	OR
OR52L1	OR
OR52L2P	OR
OR52M1	OR
OR52M2P	OR
OR52N1	OR
OR52N2	OR
OR52N3P	OR
OR52N4	OR
OR52N5	OR
OR52P1P	OR
OR52P2P	OR
OR52Q1P	OR
OR52R1	OR
OR52S1P	OR
OR52T1P	OR
OR52U1P	OR
OR52V1P	OR
OR52W1	OR
OR52X1P	OR
OR52Y1P	OR
OR52Z1	OR
OR55B1P	OR
OR56A1	OR
OR56A3	OR
OR56A4	OR
OR56A5	OR
OR56A7P	OR
OR56B1	OR
OR56B2P	OR
OR56B3P	OR
OR56B4	OR
OR5A1	OR
OR5A2	OR
OR5AC1	OR
OR5AC2	OR
OR5AC4P	OR
OR5AH1P	OR
OR5AK1P	OR
OR5AK2	OR
OR5AK3P	OR
OR5AK4P	OR
OR5AL1	OR
OR5AL2P	OR
OR5AM1P	OR
OR5AN1	OR
OR5AN2P	OR
OR5AO1P	OR
OR5AP1P	OR
OR5AP2	OR
OR5AQ1P	OR
OR5AR1	OR
OR5AS1	OR
OR5AU1	OR
OR5AW1P	OR
OR5AZ1P	OR
OR5B10P	OR
OR5B12	OR
OR5B15P	OR
OR5B17	OR
OR5B19P	OR
OR5B1P	OR
OR5B2	OR
OR5B21	OR
OR5B3	OR
OR5BA1P	OR
OR5BB1P	OR
OR5BC1P	OR
OR5BD1P	OR
OR5BE1P	OR
OR5BH1P	OR
OR5BJ1P	OR
OR5BK1P	OR
OR5BL1P	OR
OR5BM1P	OR
OR5BN1P	OR
OR5BN2P	OR
OR5BP1P	OR
OR5BQ1P	OR
OR5BR1P	OR
OR5BS1P	OR
OR5BT1P	OR
OR5C1	OR
OR5D13	OR
OR5D14	OR
OR5D15P	OR
OR5D16	OR
OR5D17P	OR
OR5D18	OR
OR5D2P	OR
OR5D3P	OR
OR5E1P	OR
OR5F1	OR
OR5F2P	OR
OR5G1P	OR
OR5G3	OR
OR5G4P	OR
OR5G5P	OR
OR5H1	OR
OR5H14	OR
OR5H15	OR
OR5H2	OR
OR5H3P	OR
OR5H4P	OR
OR5H5P	OR
OR5H6	OR
OR5H7P	OR
OR5H8	OR
OR5I1	OR
OR5J1P	OR
OR5J2	OR
OR5J7P	OR
OR5K1	OR
OR5K2	OR
OR5K3	OR
OR5K4	OR
OR5L1	OR
OR5L2	OR
OR5M1	OR
OR5M10	OR
OR5M11	OR
OR5M12P	OR
OR5M13P	OR
OR5M14P	OR
OR5M2P	OR
OR5M3	OR
OR5M4P	OR
OR5M5P	OR
OR5M6P	OR
OR5M7P	OR
OR5M8	OR
OR5M9	OR
OR5P1P	OR
OR5P2	OR
OR5P3	OR
OR5P4P	OR
OR5R1	OR
OR5S1P	OR
OR5T1	OR
OR5T2	OR
OR5T3	OR
OR5V1	OR
OR5W1P	OR
OR5W2	OR
OR6A2	OR
OR6B1	OR
OR6B2	OR
OR6B3	OR
OR6C1	OR
OR6C2	OR
OR6C3	OR
OR6C4	OR
OR6C5P	OR
OR6C6	OR
OR6C64P	OR
OR6C65	OR
OR6C66P	OR
OR6C68	OR
OR6C69P	OR
OR6C70	OR
OR6C71P	OR
OR6C72P	OR
OR6C73P	OR
OR6C74	OR
OR6C75	OR
OR6C76	OR
OR6C7P	OR
OR6D1P	OR
OR6E1P	OR
OR6F1	OR
OR6J1	OR
OR6K1P	OR
OR6K2	OR
OR6K3	OR
OR6K4P	OR
OR6K5P	OR
OR6K6	OR
OR6L1P	OR
OR6L2P	OR
OR6M1	OR
OR6M2P	OR
OR6M3P	OR
OR6N1	OR
OR6N2	OR
OR6P1	OR
OR6Q1	OR
OR6R1P	OR
OR6R2P	OR
OR6S1	OR
OR6T1	OR
OR6U2P	OR
OR6V1	OR
OR6W1P	OR
OR6X1	OR
OR6Y1	OR
OR7A10	OR
OR7A11P	OR
OR7A15P	OR
OR7A17	OR
OR7A18P	OR
OR7A19P	OR
OR7A1P	OR
OR7A3P	OR
OR7A5	OR
OR7C1	OR
OR7C2	OR
OR7D1P	OR
OR7D2	OR
OR7D4	OR
OR7E100P	OR
OR7E101P	OR
OR7E102P	OR
OR7E104P	OR
OR7E105P	OR
OR7E106P	OR
OR7E108P	OR
OR7E109P	OR
OR7E10P	OR
OR7E110P	OR
OR7E111P	OR
OR7E115P	OR
OR7E116P	OR
OR7E117P	OR
OR7E11P	OR
OR7E121P	OR
OR7E122P	OR
OR7E125P	OR
OR7E126P	OR
OR7E128P	OR
OR7E129P	OR
OR7E12P	OR
OR7E130P	OR
OR7E136P	OR
OR7E13P	OR
OR7E140P	OR
OR7E145P	OR
OR7E148P	OR
OR7E149P	OR
OR7E14P	OR
OR7E154P	OR
OR7E155P	OR
OR7E156P	OR
OR7E157P	OR
OR7E158P	OR
OR7E159P	OR
OR7E15P	OR
OR7E160P	OR
OR7E161P	OR
OR7E162P	OR
OR7E163P	OR
OR7E16P	OR
OR7E18P	OR
OR7E19P	OR
OR7E1P	OR
OR7E21P	OR
OR7E22P	OR
OR7E23P	OR
OR7E24	OR
OR7E25P	OR
OR7E26P	OR
OR7E28P	OR
OR7E29P	OR
OR7E2P	OR
OR7E31P	OR
OR7E33P	OR
OR7E35P	OR
OR7E36P	OR
OR7E37P	OR
OR7E38P	OR
OR7E39P	OR
OR7E41P	OR
OR7E43P	OR
OR7E46P	OR
OR7E47P	OR
OR7E4P	OR
OR7E53P	OR
OR7E55P	OR
OR7E59P	OR
OR7E5P	OR
OR7E62P	OR
OR7E66P	OR
OR7E7P	OR
OR7E83P	OR
OR7E85P	OR
OR7E86P	OR
OR7E87P	OR
OR7E89P	OR
OR7E8P	OR
OR7E90P	OR
OR7E91P	OR
OR7E93P	OR
OR7E94P	OR
OR7E96P	OR
OR7E97P	OR
OR7E99P	OR
OR7G1	OR
OR7G15P	OR
OR7G2	OR
OR7G3	OR
OR7H1P	OR
OR7H2P	OR
OR7K1P	OR
OR7L1P	OR
OR7M1P	OR
OR8A1	OR
OR8A2P	OR
OR8A3P	OR
OR8B10P	OR
OR8B12	OR
OR8B1P	OR
OR8B2	OR
OR8B3	OR
OR8B4	OR
OR8B5P	OR
OR8B6P	OR
OR8B7P	OR
OR8B8	OR
OR8B9P	OR
OR8C1P	OR
OR8D1	OR
OR8D2	OR
OR8D4	OR
OR8F1P	OR
OR8G1	OR
OR8G2P	OR
OR8G3P	OR
OR8G5	OR
OR8G7P	OR
OR8H1	OR
OR8H2	OR
OR8H3	OR
OR8I1P	OR
OR8I2	OR
OR8I4P	OR
OR8J1	OR
OR8J2	OR
OR8J3	OR
OR8K1	OR
OR8K2P	OR
OR8K3	OR
OR8K4P	OR
OR8K5	OR
OR8L1P	OR
OR8Q1P	OR
OR8R1P	OR
OR8S1	OR
OR8S21P	OR
OR8T1P	OR
OR8U1	OR
OR8V1P	OR
OR8X1P	OR
OR9A1P	OR
OR9A2	OR
OR9A3P	OR
OR9A4	OR
OR9G1	OR
OR9G2P	OR
OR9G3P	OR
OR9G4	OR
OR9H1P	OR
OR9I1	OR
OR9I2P	OR
OR9I3P	OR
OR9K1P	OR
OR9K2	OR
OR9L1P	OR
OR9M1P	OR
OR9N1P	OR
OR9P1P	OR
OR9Q1	OR
OR9Q2	OR
OR9R1P	OR
OR9S24P	OR
ORAI1	OR
ORAI2	OR
ORAI3	OR
ORAOV1	OR
ORAOV1P1	OR
ORC1	OR
ORC2	OR
ORC3	OR
ORC4	OR
ORC5	OR
ORC6	OR
ORM1	OR
ORM2	OR
ORMDL1	OR
ORMDL2	OR
ORMDL3	OR
2	Keratin family (317 members)
KRT8P47	KRT
KRT8P21	KRT
KRT18P57	KRT
KRT8P28	KRT
KRTCAP2	KRT
KRT8P45	KRT
KRT18P28	KRT
KRT8P29	KRT
KRT18P12	KRT
KRT18P32	KRT
KRTCAP3	KRT
KRT18P52	KRT
KRT18P33	KRT
KRT18P26	KRT
KRT18P46	KRT
KRT8P40	KRT
KRT18P29	KRT
KRT8P10	KRT
KRT18P19	KRT
KRT8P15	KRT
KRT18P39	KRT
KRT8P30	KRT
KRT18P17	KRT
KRT18P15	KRT
KRT8P18	KRT
KRT8P35	KRT
KRT8P25	KRT
KRT8P36	KRT
KRT18P35	KRT
KRT18P34	KRT
KRT8P12	KRT
KRT18P43	KRT
KRT8P13	KRT
KRT18P63	KRT
KRT18P25	KRT
KRT19P6	KRT
KRT8P46	KRT
KRT19P3	KRT
KRT18P21	KRT
KRT18P54	KRT
KRT18P51	KRT
KRT18P31	KRT
KRT18P56	KRT
KRT8P31	KRT
KRT18P45	KRT
KRT8P32	KRT
KRT18P42	KRT
KRT8P33	KRT
KRT18P16	KRT
KRT8P48	KRT
KRT18P41	KRT
KRT18P38	KRT
KRT8P43	KRT
KRT18P1	KRT
KRT18P9	KRT
KRT19P1	KRT
KRT18P64	KRT
KRT18P50	KRT
KRT18P65	KRT
KRT18P22	KRT
KRT8P42	KRT
KRT8P44	KRT
KRT8P20	KRT
KRT8P51	KRT
KRT18P53	KRT
KRT8P14	KRT
KRT18P68	KRT
KRT8P17	KRT
KRT8P27	KRT
KRT18P11	KRT
KRT18P49	KRT
KRT18P44	KRT
KRT8P6	KRT
KRT8P8	KRT
KRT18P48	KRT
KRT18P37	KRT
KRT8P3	KRT
KRT8P4	KRT
KRT18P66	KRT
KRT18P36	KRT
KRT18P24	KRT
KRT18P13	KRT
KRT8P11	KRT
KRT18P67	KRT
KRTAP5-AS1	KRT
KRTAP5-1	KRT
KRTAP5-2	KRT
KRTAP5-3	KRT
KRTAP5-4	KRT
KRTAP5-5	KRT
KRTAP5-6	KRT
KRT8P49	KRT
KRT18P58	KRT
KRT8P41	KRT
KRT18P14	KRT
KRT8P26	KRT
KRTAP5-10	KRT
KRTAP5-7	KRT
KRTAP5-8	KRT
KRTAP5-9	KRT
KRTAP5-11	KRT
KRTAP5-14P	KRT
KRT8P7	KRT
KRT18P59	KRT
KRT8P37	KRT
KRT19P4	KRT
KRT8P38	KRT
KRT17P8	KRT
KRT80	KRT
KRT7	KRT
KRT86	KRT
KRT87P	KRT
KRT81	KRT
KRT83	KRT
KRT89P	KRT
KRT85	KRT
KRT84	KRT
KRT82	KRT
KRT90P	KRT
KRT75	KRT
KRT6B	KRT
KRT6C	KRT
KRT6A	KRT
KRT5	KRT
KRT71	KRT
KRT74	KRT
KRT72	KRT
KRT73-AS1	KRT
KRT73	KRT
KRT128P	KRT
KRT2	KRT
KRT1	KRT
KRT77	KRT
KRT126P	KRT
KRT125P	KRT
KRT127P	KRT
KRT76	KRT
KRT3	KRT
KRT4	KRT
KRT79	KRT
KRT78	KRT
KRT8	KRT
KRT18	KRT
KRT8P19	KRT
KRT18P60	KRT
KRT8P39	KRT
KRT19P2	KRT
KRT18P20	KRT
KRT18P27	KRT
KRT18P6	KRT
KRT8P1	KRT
KRT8P2	KRT
KRT18P7	KRT
KRT8P50	KRT
KRT8P24	KRT
KRT8P9	KRT
KRT8P23	KRT
KRT18P47	KRT
KRT18P18	KRT
KRT8P22	KRT
KRT16P6	KRT
KRT16P2	KRT
KRT17P1	KRT
KRT17P4	KRT
KRT17P5	KRT
KRT17P2	KRT
KRT16P1	KRT
KRT16P4	KRT
KRT16P5	KRT
KRT16P3	KRT
KRT17P6	KRT
KRT17P7	KRT
KRT18P55	KRT
KRT17P3	KRT
KRT8P34	KRT
KRT222	KRT
KRT222	KRT
KRT24	KRT
KRT223P	KRT
KRT25	KRT
KRT26	KRT
KRT27	KRT
KRT28	KRT
KRT10	KRT
KRT12	KRT
KRT20	KRT
KRT23	KRT
KRT39	KRT
KRT40	KRT
KRTAP3-3	KRT
KRTAP3-2	KRT
KRTAP3-4P	KRT
KRTAP3-1	KRT
KRTAP1-5	KRT
KRTAP1-4	KRT
KRTAP1-3	KRT
KRTAP1-1	KRT
KRTAP2-1	KRT
KRTAP2-2	KRT
KRTAP2-3	KRT
KRTAP2-4	KRT
KRTAP2-5P	KRT
KRTAP4-7	KRT
KRTAP4-8	KRT
KRTAP4-16P	KRT
KRTAP4-9	KRT
KRTAP4-11	KRT
KRTAP4-12	KRT
KRTAP4-6	KRT
KRTAP4-5	KRT
KRTAP4-4	KRT
KRTAP4-3	KRT
KRTAP4-2	KRT
KRTAP4-1	KRT
KRTAP9-2	KRT
KRTAP9-1	KRT
KRTAP9-12P	KRT
KRTAP9-9	KRT
KRTAP9-3	KRT
KRTAP9-8	KRT
KRTAP9-4	KRT
KRTAP9-6	KRT
KRTAP9-11P	KRT
KRTAP9-7	KRT
KRTAP9-10P	KRT
KRTAP29-1	KRT
KRTAP16-1	KRT
KRTAP17-1	KRT
KRT33A	KRT
KRT33B	KRT
KRT34	KRT
KRT31	KRT
KRT41P	KRT
KRT37	KRT
KRT38	KRT
KRT43P	KRT
KRT32	KRT
KRT35	KRT
KRT36	KRT
KRT13	KRT
KRT15	KRT
KRT19	KRT
KRT9	KRT
KRT14	KRT
KRT16	KRT
KRT17	KRT
KRT42P	KRT
KRT18P61	KRT
KRT18P8	KRT
KRT8P5	KRT
KRT18P3	KRT
KRT18P4	KRT
KRT18P40	KRT
KRTDAP	KRT
KRT18P10	KRT
KRT18P62	KRT
KRT18P5	KRT
KRT18P23	KRT
KRT18P2	KRT
KRTAP24-1	KRT
KRTAP25-1	KRT
KRTAP26-1	KRT
KRTAP27-1	KRT
KRTAP13-2	KRT
KRTAP23-1	KRT
KRTAP13-6P	KRT
KRTAP13-1	KRT
KRTAP13-3	KRT
KRTAP13-4	KRT
KRTAP13-5P	KRT
KRTAP15-1	KRT
KRTAP19-1	KRT
KRTAP19-3	KRT
KRTAP19-2	KRT
KRTAP19-4	KRT
KRTAP19-5	KRT
KRTAP19-9P	KRT
KRTAP19-10P	KRT
KRTAP19-11P	KRT
KRTAP19-6	KRT
KRTAP19-7	KRT
KRTAP22-2	KRT
KRTAP6-3	KRT
KRTAP6-2	KRT
KRTAP22-1	KRT
KRTAP6-1	KRT
KRTAP20-1	KRT
KRTAP20-4	KRT
KRTAP20-2	KRT
KRTAP20-3	KRT
KRTAP21-3	KRT
KRTAP21-4P	KRT
KRTAP21-2	KRT
KRTAP21-1	KRT
KRTAP8-2P	KRT
KRTAP8-3P	KRT
KRTAP8-1	KRT
KRTAP7-1	KRT
KRTAP11-1	KRT
KRTAP19-8	KRT
KRTAP10-1	KRT
KRTAP10-2	KRT
KRTAP10-3	KRT
KRTAP10-4	KRT
KRTAP10-5	KRT
KRTAP10-6	KRT
KRTAP10-7	KRT
KRTAP10-8	KRT
KRTAP10-9	KRT
KRTAP10-10	KRT
KRTAP10-11	KRT
KRTAP12-3	KRT
KRTAP12-4	KRT
KRTAP12-2	KRT
KRTAP12-1	KRT
KRTAP10-12	KRT
KRTAP10-13P	KRT
3	immunoglobulin kappa variable cluster family (103 members)
IGKV1OR1-1	IGKV
IGKV3OR2-268	IGKV
IGKV3-11	IGKV
IGKV1-8	IGKV
IGKV4-1	IGKV
IGKV5-2	IGKV
IGKV7-3	IGKV
IGKV2-4	IGKV
IGKV1-5	IGKV
IGKV1-6	IGKV
IGKV3-7	IGKV
IGKV1-9	IGKV
IGKV2-10	IGKV
IGKV1-12	IGKV
IGKV1-13	IGKV
IGKV2-14	IGKV
IGKV3-15	IGKV
IGKV1-16	IGKV
IGKV1-17	IGKV
IGKV2-18	IGKV
IGKV2-19	IGKV
IGKV3-20	IGKV
IGKV6-21	IGKV
IGKV1-22	IGKV
IGKV2-23	IGKV
IGKV2-24	IGKV
IGKV3-25	IGKV
IGKV2-26	IGKV
IGKV1-27	IGKV
IGKV2-28	IGKV
IGKV2-29	IGKV
IGKV2-30	IGKV
IGKV3-31	IGKV
IGKV1-32	IGKV
IGKV1-33	IGKV
IGKV3-34	IGKV
IGKV1-35	IGKV
IGKV2-36	IGKV
IGKV1-37	IGKV
IGKV2-38	IGKV
IGKV1-39	IGKV
IGKV2-40	IGKV
IGKV2D-40	IGKV
IGKV1D-39	IGKV
IGKV2D-38	IGKV
IGKV1D-37	IGKV
IGKV2D-36	IGKV
IGKV1D-35	IGKV
IGKV3D-34	IGKV
IGKV1D-33	IGKV
IGKV1D-32	IGKV
IGKV3D-31	IGKV
IGKV2D-30	IGKV
IGKV2D-29	IGKV
IGKV2D-28	IGKV
IGKV1D-27	IGKV
IGKV2D-26	IGKV
IGKV3D-25	IGKV
IGKV2D-24	IGKV
IGKV2D-23	IGKV
IGKV1D-22	IGKV
IGKV6D-21	IGKV
IGKV3D-20	IGKV
IGKV2D-19	IGKV
IGKV2D-18	IGKV
IGKV6D-41	IGKV
IGKV1D-17	IGKV
IGKV1D-16	IGKV
IGKV3D-15	IGKV
IGKV3D-11	IGKV
IGKV2D-14	IGKV
IGKV1D-13	IGKV
IGKV1D-12	IGKV
IGKV2D-10	IGKV
IGKV1D-42	IGKV
IGKV1D-43	IGKV
IGKV1D-8	IGKV
IGKV3D-7	IGKV
IGKV1OR2-118	IGKV
IGKV1OR2-1	IGKV
IGKV1OR2-2	IGKV
IGKV2OR2-1	IGKV
IGKV2OR2-2	IGKV
IGKV1OR2-3	IGKV
IGKV1OR2-9	IGKV
IGKV2OR2-10	IGKV
IGKV2OR2-7	IGKV
IGKV3OR2-5	IGKV
IGKV1OR2-6	IGKV
IGKV2OR2-7D	IGKV
IGKV2OR2-8	IGKV
IGKV1OR2-11	IGKV
IGKV1OR2-108	IGKV
IGKV1OR9-2	IGKV
IGKV1OR-2	IGKV
IGKV1OR9-1	IGKV
IGKV1OR-3	IGKV
IGKV1OR10-1	IGKV
IGKV1OR22-5	IGKV
IGKV2OR22-4	IGKV
IGKV2OR22-3	IGKV
IGKV3OR22-2	IGKV
IGKV1OR22-1	IGKV
4	Cytochrome c oxidase family (71 members)
COX6CP13	COX
COX6B1P7	COX
COX5BP8	COX
COX20	COX
COX7A2L	COX
COX5B	COX
COX20P2	COX
COX6CP10	COX
COX6CP14	COX
COX6CP6	COX
COX17	COX
COX6B1P5	COX
COX7B2	COX
COX18	COX
COX5BP1	COX
COX7A2P2	COX
COX7C	COX
COX11P1	COX
COX6A1P2	COX
COX7A2	COX
COX6A1P3	COX
COX5BP2	COX
COX19	COX
COX5BP3	COX
COX6B1P1	COX
COX6CP12	COX
COX7B	COX
COX6B1P4	COX
COX6CP8	COX
COX6B1P6	COX
COX6C	COX
COX6CP18	COX
COX6CP5	COX
COX8A	COX
COX6CP17	COX
COX20P1	COX
COX6CP15	COX
COX15	COX
COX14	COX
COX6A1	COX
COX4I1P2	COX
COX17P1	COX
COX7CP1	COX
COX5BP6	COX
COX5AP2	COX
COX4I1P1	COX
COX7A2P1	COX
COX16	COX
COX6CP11	COX
COX8C	COX
COX6CP4	COX
COX5A	COX
COX6CP1	COX
COX6A2	COX
COX6CP16	COX
COX4I1	COX
COX10-AS1	COX
COX10	COX
COX6B1P2	COX
COX11	COX
COX6CP3	COX
COX4I2	COX
COX7BP2	COX
COX6CP2	COX
COX6B1	COX
COX7A1	COX
COX6CP7	COX
COX6B2	COX
COX7BP1	COX
COX5BP7	COX
COX6B1P3	COX
5	Golgin A subunit family (39 members)
GOLGA6L6	GOLGA
GOLGA8CP	GOLGA
GOLGA8DP	GOLGA
GOLGA6L22	GOLGA
GOLGA8IP	GOLGA
GOLGA6L1	GOLGA
GOLGA8EP	GOLGA
GOLGA8S	GOLGA
GOLGA6L2	GOLGA
GOLGA8F	GOLGA
GOLGA8G	GOLGA
GOLGA8M	GOLGA
GOLGA6L7P	GOLGA
GOLGA8J	GOLGA
GOLGA8T	GOLGA
GOLGA8R	GOLGA
GOLGA8Q	GOLGA
GOLGA8H	GOLGA
GOLGA8UP	GOLGA
GOLGA8K	GOLGA
GOLGA8O	GOLGA
GOLGA8N	GOLGA
GOLGA8A	GOLGA
GOLGA8B	GOLGA
GOLGA2P11	GOLGA
GOLGA6B	GOLGA
GOLGA6A	GOLGA
GOLGA6D	GOLGA
GOLGA6C	GOLGA
GOLGA6L10	GOLGA
GOLGA6L9	GOLGA
GOLGA2P10	GOLGA
GOLGA6L17P	GOLGA
GOLGA2P7	GOLGA
GOLGA6L4	GOLGA
GOLGA6L5P	GOLGA
GOLGA6L3	GOLGA
GOLGA2P8	GOLGA
GOLGA8VP	GOLGA
6	Taste 2 receptors (32 members)
TAS2R1	TAS2R
TAS2R10	TAS2R
TAS2R12	TAS2R
TAS2R13	TAS2R
TAS2R14	TAS2R
TAS2R15P	TAS2R
TAS2R16	TAS2R
TAS2R18	TAS2R
TAS2R19	TAS2R
TAS2R20	TAS2R
TAS2R2P	TAS2R
TAS2R3	TAS2R
TAS2R30	TAS2R
TAS2R31	TAS2R
TAS2R38	TAS2R
TAS2R39	TAS2R
TAS2R4	TAS2R
TAS2R40	TAS2R
TAS2R41	TAS2R
TAS2R42	TAS2R
TAS2R43	TAS2R
TAS2R46	TAS2R
TAS2R5	TAS2R
TAS2R50	TAS2R
TAS2R60	TAS2R
TAS2R62P	TAS2R
TAS2R63P	TAS2R
TAS2R64P	TAS2R
TAS2R6P	TAS2R
TAS2R7	TAS2R
TAS2R8	TAS2R
TAS2R9	TAS2R
7	Killer cell immunoglobulin-like receptor family (25 members)
KIR2DL1	KIR
KIR2DL2	KIR
KIR2DL3	KIR
KIR2DL4	KIR
KIR2DL5A	KIR
KIR2DL5B	KIR
KIR2DP1	KIR
KIR2DS1	KIR
KIR2DS2	KIR
KIR2DS3	KIR
KIR2DS4	KIR
KIR2DS5	KIR
KIR3DL1	KIR
KIR3DL2	KIR
KIR3DL3	KIR
KIR3DP1	KIR
KIR3DS1	KIR
KIR3DX1	KIR
KIRREL	KIR
KIRREL-IT1	KIR
KIRREL2	KIR
KIRREL3	KIR
KIRREL3-AS1	KIR
KIRREL3-AS2	KIR
KIRREL3-AS3	KIR
8	Sialic acid binding Ig-like lectins family (25 members)
SIGLEC1	SIGLEC
SIGLEC10	SIGLEC
SIGLEC11	SIGLEC
SIGLEC12	SIGLEC
SIGLEC14	SIGLEC
SIGLEC15	SIGLEC
SIGLEC16	SIGLEC
SIGLEC17P	SIGLEC
SIGLEC18P	SIGLEC
SIGLEC19P	SIGLEC
SIGLEC20P	SIGLEC
SIGLEC21P	SIGLEC
SIGLEC22P	SIGLEC
SIGLEC26P	SIGLEC
SIGLEC27P	SIGLEC
SIGLEC28P	SIGLEC
SIGLEC29P	SIGLEC
SIGLEC30P	SIGLEC
SIGLEC31P	SIGLEC
SIGLEC5	SIGLEC
SIGLEC6	SIGLEC
SIGLEC7	SIGLEC
SIGLEC8	SIGLEC
SIGLEC9	SIGLEC
SIGLECL1	SIGLEC
9	Cystatin family (24 members)
CST1	CST
CST11	CST
CST12P	CST
CST13P	CST
CST2	CST
CST2P1	CST
CST3	CST
CST4	CST
CST5	CST
CST6	CST
CST7	CST
CST8	CST
CST9	CST
CST9L	CST
CST9LP1	CST
CSTA	CST
CSTB	CST
CSTF1	CST
CSTF2	CST
CSTF2T	CST
CSTF3	CST
CSTF3-AS1	CST
CSTL1	CST
CSTP1	CST
10	Neuroblastoma breakpoint family (22 members)
NBPF1	NBPF
NBPF10	NBPF
NBPF11	NBPF
NBPF12	NBPF
NBPF13P	NBPF
NBPF14	NBPF
NBPF15	NBPF
NBPF17P	NBPF
NBPF19	NBPF
NBPF21P	NBPF
NBPF22P	NBPF
NBPF25P	NBPF
NBPF26	NBPF
NBPF2P	NBPF
NBPF3	NBPF
NBPF4	NBPF
NBPF5P	NBPF
NBPF6	NBPF
NBPF7	NBPF
NBPF8	NBPF
NBPF8P	NBPF
NBPF9	NBPF
11	Preferentially expressed antigen in melanoma (22 members)
PRAMEF12	PRAME
PRAMEF1	PRAME
PRAMEF11	PRAME
PRAMEF11	PRAME
PRAMEF2	PRAME
PRAMEF4	PRAME
PRAMEF10	PRAME
PRAMEF7	PRAME
PRAMEF6	PRAME
PRAMEF25	PRAME
PRAMEF26	PRAME
PRAMEF25	PRAME
PRAMEF18	PRAME
PRAMEF5	PRAME
PRAMEF8	PRAME
PRAMEF9	PRAME
PRAMEF14	PRAME
PRAMEF19	PRAME
PRAMEF17	PRAME
PRAMEF20	PRAME
PRAMENP	PRAME
PRAME	PRAME
12	T-Cell receptor gamma family (22 members)
TRG-AS1	TRG
TRGC1	TRG
TRGC2	TRG
TRGJ1	TRG
TRGJ2	TRG
TRGJP	TRG
TRGJP1	TRG
TRGJP2	TRG
TRGV1	TRG
TRGV10	TRG
TRGV11	TRG
TRGV2	TRG
TRGV3	TRG
TRGV4	TRG
TRGV5	TRG
TRGV5P	TRG
TRGV6	TRG
TRGV7	TRG
TRGV8	TRG
TRGV9	TRG
TRGVA	TRG
TRGVB	TRG
13	late cornified envelope family (18 members)
LCE1A	LCE
LCE1B	LCE
LCE1C	LCE
LCE1D	LCE
LCE1E	LCE
LCE1F	LCE
LCE2A	LCE
LCE2B	LCE
LCE2C	LCE
LCE2D	LCE
LCE3A	LCE
LCE3B	LCE
LCE3C	LCE
LCE3D	LCE
LCE3E	LCE
LCE4A	LCE
LCE5A	LCE
LCE6A	LCE
14	Nuclear pore complex-interacting protein or Morpheus gene family (17 members)
NPIPA1	NPIP/MORPHEUS
NPIPA2	NPIP/MORPHEUS
NPIPA3	NPIP/MORPHEUS
NPIPA5	NPIP/MORPHEUS
NPIPA7	NPIP/MORPHEUS
NPIPA8	NPIP/MORPHEUS
NPIPB11	NPIP/MORPHEUS
NPIPB15	NPIP/MORPHEUS
NPIPB1P	NPIP/MORPHEUS
NPIPB3	NPIP/MORPHEUS
NPIPB4	NPIP/MORPHEUS
NPIPB5	NPIP/MORPHEUS
NPIPB6	NPIP/MORPHEUS
NPIPB7	NPIP/MORPHEUS
NPIPB8	NPIP/MORPHEUS
NPIPB9	NPIP/MORPHEUS
NPIPP1	NPIP/MORPHEUS
15	Leukocyte immunoglobulin-like receptor family (13 members)
LILRA1	LILR
LILRA2	LILR
LILRA3	LILR
LILRA4	LILR
LILRA5	LILR
LILRA6	LILR
LILRB1	LILR
LILRB2	LILR
LILRB3	LILR
LILRB4	LILR
LILRB5	LILR
LILRP1	LILR
LILRP2	LILR
16	WAP four-disulfide core domain containing family (13 members)
WFDC1	WFDC
WFDC10A	WFDC
WFDC10B	WFDC
WFDC11	WFDC
WFDC12	WFDC
WFDC13	WFDC
WFDC2	WFDC
WFDC21P	WFDC
WFDC3	WFDC
WFDC5	WFDC
WFDC6	WFDC
WFDC8	WFDC
WFDC9	WFDC
17	Pregnancy-specific glycoprotein family (11 members)
PSG1	PSG
PSG10P	PSG
PSG11	PSG
PSG2	PSG
PSG3	PSG
PSG4	PSG
PSG5	PSG
PSG6	PSG
PSG7	PSG
PSG8	PSG
PSG9	PSG
18	Human sperm protein associated with the nucleus on the X chromosome (11 members)
SPANXA1	SPANX
SPANXA2	SPANX
SPANXA2-OT1	SPANX
SPANXB2	SPANX
SPANXC	SPANX
SPANXD	SPANX
SPANXN1	SPANX
SPANXN2	SPANX
SPANXN3	SPANX
SPANXN4	SPANX
SPANXN5	SPANX
19	Chondroitin sulfate proteoglycan 4 family (10 members)
CSPG4	CSPG4
CSPG4P13	CSPG4
CSPG4P8	CSPG4
CSPG4P11	CSPG4
CSPG4P5	CSPG4
CSPG4P12	CSPG4
CSPG4P2Y	CSPG4
CSPG4P3Y	CSPG4
CSPG4P4Y	CSPG4
CSPG4P1Y	CSPG4
